# Supplementary material for: Integrated analyses reveal the diagnostic and predictive values of COL5A2 and association with immune environment in Crohn’s disease
Source: Genes Immun. 2024 May 24;25(3):209–18. doi: 10.1038/s41435-024-00276-5 (PMC11178494; doi:10.1038/s41435-024-00276-5)
Supplement: Supplementary file 4 — Supplementary Table 1 [file 41435_2024_276_MOESM4_ESM.xlsx]

## Sheet: Sheet1
Table S1: the functional enrichment of all subgroups
	name	min	max	diff
R-HSA-8981607	Intracellular oxygen transport	-0.45201	0.446139	0.89815
R-HSA-211994	Sterols are 12-hydroxylated by CYP8B1	-0.454946	0.226428	0.681373
R-HSA-140180	COX reactions	-0.416429	0.21353	0.629959
R-HSA-9034013	NTF3 activates NTRK3 signaling	-0.47095	0.136044	0.606994
R-HSA-9025046	NTF3 activates NTRK2 (TRKB) signaling	-0.347536	0.177166	0.524702
R-HSA-2855086	Ficolins bind to repetitive carbohydrate structures on the target cell surface	-0.341395	0.1693	0.510695
R-HSA-166020	Transfer of LPS from LBP carrier to CD14	-0.142485	0.366258	0.508743
R-HSA-1296025	ATP sensitive Potassium channels	-0.284913	0.214843	0.499756
R-HSA-380612	Metabolism of serotonin	-0.156079	0.337521	0.4936
R-HSA-964975	Vitamins B6 activation to pyridoxal phosphate	-0.258292	0.230333	0.488626
R-HSA-2142850	Hyaluronan biosynthesis and export	-0.304873	0.167571	0.472444
R-HSA-141334	PAOs oxidise polyamines to amines	-0.2798	0.18744	0.46724
R-HSA-2142670	Synthesis of epoxy (EET) and dihydroxyeicosatrienoic acids (DHET)	-0.339188	0.127872	0.46706
R-HSA-9667769	Acetylcholine inhibits contraction of outer hair cells	-0.372431	0.0870385	0.45947
R-HSA-9636003	NEIL3-mediated resolution of ICLs	-0.495419	-0.0365149	0.458904
R-HSA-428559	Proton-coupled neutral amino acid transporters	-0.163659	0.292309	0.455968
R-HSA-190374	FGFR1c and Klotho ligand binding and activation	-0.331842	0.116922	0.448765
R-HSA-9024909	BDNF activates NTRK2 (TRKB) signaling	-0.279717	0.164923	0.44464
R-HSA-2022923	Dermatan sulfate biosynthesis	-0.189784	0.246149	0.435934
R-HSA-1296067	Potassium transport channels	-0.0487903	0.386719	0.43551
R-HSA-5632681	Ligand-receptor interactions	-0.256583	0.16737	0.423953
R-HSA-9758881	Uptake of dietary cobalamins into enterocytes	-0.24629	0.176546	0.422836
R-HSA-211999	CYP2E1 reactions	-0.436756	-0.0310718	0.405684
R-HSA-209822	Glycoprotein hormones	-0.268727	0.136169	0.404897
R-HSA-141333	Biogenic amines are oxidatively deaminated to aldehydes by MAOA and MAOB	-0.100799	0.302115	0.402914
R-HSA-70635	Urea cycle	-0.109382	0.280229	0.389611
R-HSA-140834	Extrinsic Pathway of Fibrin Clot Formation	-0.18552	0.200574	0.386094
R-HSA-5653890	Lactose synthesis	-0.137282	0.248027	0.385308
R-HSA-380615	Serotonin clearance from the synaptic cleft	-0.157706	0.222372	0.380078
R-HSA-432030	Transport of glycerol from adipocytes to the liver by Aquaporins	-0.216988	0.161837	0.378825
R-HSA-8963678	Intestinal lipid absorption	-0.501824	-0.123154	0.378669
R-HSA-1483076	Synthesis of CL	0.00618217	0.381471	0.375289
R-HSA-1307965	betaKlotho-mediated ligand binding	-0.395413	-0.0237277	0.371685
R-HSA-8852405	Signaling by MST1	-0.158936	0.212222	0.371158
R-HSA-5263617	Metabolism of ingested MeSeO2H into MeSeH	-0.0415174	0.326466	0.367983
R-HSA-9026766	Biosynthesis of protectin and resolvin conjugates in tissue regeneration (PCTR and RCTR)	-0.159814	0.20331	0.363124
R-HSA-166662	Lectin pathway of complement activation	-0.228533	0.122013	0.350546
R-HSA-9027307	Biosynthesis of maresin-like SPMs	-0.283581	0.0607842	0.344365
R-HSA-1299287	Tandem pore domain halothane-inhibited K+ channel (THIK)	-0.506004	-0.161759	0.344245
R-HSA-8964540	Alanine metabolism	-0.313067	0.0265522	0.339619
R-HSA-8849175	Threonine catabolism	-0.164783	0.166939	0.331721
R-HSA-1296061	HCN channels	-0.446051	-0.115593	0.330457
R-HSA-8935690	Digestion	-0.174668	0.155371	0.330039
R-HSA-1299308	Tandem of pore domain in a weak inwardly rectifying K+ channels (TWIK)	-0.0722847	0.257357	0.329641
R-HSA-2243919	Crosslinking of collagen fibrils	0.0160972	0.342493	0.326396
R-HSA-2161517	Abacavir transmembrane transport	-0.2934	0.0316966	0.325097
R-HSA-190322	FGFR4 ligand binding and activation	-0.274731	0.0462127	0.320943
R-HSA-9026395	Biosynthesis of DHA-derived sulfido conjugates	-0.0156877	0.304702	0.32039
R-HSA-9026762	Biosynthesis of maresin conjugates in tissue regeneration (MCTR)	-0.0156877	0.304702	0.32039
R-HSA-190370	FGFR1b ligand binding and activation	-0.14106	0.179174	0.320234
R-HSA-9026357	NTF4 activates NTRK2 (TRKB) signaling	-0.0988582	0.219099	0.317957
R-HSA-391906	Leukotriene receptors	-0.228741	0.0867406	0.315481
R-HSA-77352	Beta oxidation of butanoyl-CoA to acetyl-CoA	-0.0291496	0.280697	0.309846
R-HSA-975574	Reactions specific to the hybrid N-glycan synthesis pathway	-0.210414	0.0967467	0.307161
R-HSA-6798163	Choline catabolism	-0.20574	0.100934	0.306674
R-HSA-390650	Histamine receptors	-0.397387	-0.0914911	0.305896
R-HSA-156588	Glucuronidation	-0.0647206	0.240835	0.305555
R-HSA-434316	Fatty Acids bound to GPR40 (FFAR1) regulate insulin secretion	-0.220201	0.0845861	0.304787
R-HSA-2022870	Chondroitin sulfate biosynthesis	-0.0777252	0.226351	0.304077
R-HSA-916853	Degradation of GABA	-0.335283	-0.0328581	0.302425
R-HSA-71384	Ethanol oxidation	-0.120526	0.181593	0.30212
R-HSA-190377	FGFR2b ligand binding and activation	-0.146088	0.147928	0.294015
R-HSA-5173214	O-glycosylation of TSR domain-containing proteins	-0.214568	0.0791763	0.293744
R-HSA-140179	Amine Oxidase reactions	-0.0981484	0.192554	0.290702
R-HSA-844623	The IPAF inflammasome	-0.206091	0.084205	0.290296
R-HSA-8948216	Collagen chain trimerization	-0.00839188	0.281874	0.290266
R-HSA-211958	Miscellaneous substrates	-0.124632	0.165618	0.29025
R-HSA-2161541	Abacavir metabolism	0.0244084	0.311325	0.286916
R-HSA-3000157	Laminin interactions	-0.0544098	0.23078	0.28519
R-HSA-389397	Orexin and neuropeptides FF and QRFP bind to their respective receptors	-0.112495	0.172483	0.284978
R-HSA-190375	FGFR2c ligand binding and activation	-0.249062	0.0354897	0.284552
R-HSA-400451	Free fatty acids regulate insulin secretion	-0.137154	0.146314	0.283467
R-HSA-170660	Adenylate cyclase activating pathway	-0.301862	-0.0187266	0.283135
R-HSA-173623	Classical antibody-mediated complement activation	0.022607	0.303396	0.280789
R-HSA-190373	FGFR1c ligand binding and activation	-0.179011	0.0987285	0.277739
R-HSA-2022090	Assembly of collagen fibrils and other multimeric structures	-0.0194604	0.255451	0.274912
R-HSA-434313	Intracellular metabolism of fatty acids regulates insulin secretion	-0.0711759	0.20335	0.274526
R-HSA-189085	Digestion of dietary carbohydrate	-0.156446	0.117265	0.27371
R-HSA-426048	Arachidonate production from DAG	-0.10111	0.171966	0.273077
R-HSA-217271	FMO oxidises nucleophiles	-0.244021	0.028652	0.272673
R-HSA-1566977	Fibronectin matrix formation	0.00358894	0.274815	0.271226
R-HSA-166786	Creation of C4 and C2 activators	-0.0312074	0.239757	0.270964
R-HSA-2187335	The retinoid cycle in cones (daylight vision)	-0.112278	0.157825	0.270104
R-HSA-2214320	Anchoring fibril formation	0.0444804	0.31038	0.265899
R-HSA-2395516	Electron transport from NADPH to Ferredoxin	0.0553991	0.31949	0.264091
R-HSA-211935	Fatty acids	-0.0420867	0.219689	0.261775
R-HSA-3772470	Negative regulation of TCF-dependent signaling by WNT ligand antagonists	-0.105318	0.155307	0.260626
R-HSA-174403	Glutathione synthesis and recycling	-0.123819	0.13667	0.260489
R-HSA-173736	Alternative complement activation	-0.138063	0.12233	0.260393
R-HSA-192456	Digestion of dietary lipid	-0.144619	0.114368	0.258986
R-HSA-392023	Adrenaline signalling through Alpha-2 adrenergic receptor	-0.215538	0.0425253	0.258063
R-HSA-8963684	Tyrosine catabolism	-0.114407	0.142651	0.257058
R-HSA-446205	Synthesis of GDP-mannose	-0.0711722	0.185856	0.257028
R-HSA-68689	CDC6 association with the ORC:origin complex	-0.110969	0.145693	0.256662
R-HSA-844615	The AIM2 inflammasome	-0.137763	0.117213	0.254976
R-HSA-888593	Reuptake of GABA	-0.108514	0.146429	0.254943
R-HSA-190371	FGFR3b ligand binding and activation	-0.419799	-0.164971	0.254828
R-HSA-190239	FGFR3 ligand binding and activation	-0.250438	0.00410579	0.254543
R-HSA-190372	FGFR3c ligand binding and activation	-0.250438	0.00410579	0.254543
R-HSA-9673163	Oleoyl-phe metabolism	-0.495864	-0.242172	0.253692
R-HSA-1369007	Mitochondrial ABC transporters	-0.223175	0.029311	0.252486
R-HSA-205017	NFG and proNGF binds to p75NTR	-0.0674376	0.183011	0.250449
R-HSA-427589	Type II Na+/Pi cotransporters	-0.044892	0.205424	0.250316
R-HSA-390651	Dopamine receptors	-0.226933	0.0227583	0.249691
R-HSA-3000497	Scavenging by Class H Receptors	0.0364475	0.285682	0.249235
R-HSA-196819	Vitamin B1 (thiamin) metabolism	-0.175336	0.0725224	0.247858
R-HSA-209968	Thyroxine biosynthesis	-0.138014	0.109298	0.247312
R-HSA-419812	Calcitonin-like ligand receptors	-0.00656317	0.240327	0.24689
R-HSA-2408552	Methylation of MeSeH for excretion	-0.276517	-0.0313801	0.245137
R-HSA-3296197	Hydroxycarboxylic acid-binding receptors	-0.505026	-0.26103	0.243996
R-HSA-1483115	Hydrolysis of LPC	-0.126457	0.113202	0.239659
R-HSA-2142696	Synthesis of Hepoxilins (HX) and Trioxilins (TrX)	0.260141	0.493996	0.233855
R-HSA-193993	Mineralocorticoid biosynthesis	0.000457843	0.233779	0.233321
R-HSA-388844	Receptor-type tyrosine-protein phosphatases	-0.206457	0.025764	0.232221
R-HSA-1442490	Collagen degradation	0.0221384	0.253607	0.231469
R-HSA-167826	The fatty acid cycling model	-0.202579	0.028533	0.231112
R-HSA-167827	The proton buffering model	-0.202579	0.028533	0.231112
R-HSA-947581	Molybdenum cofactor biosynthesis	-0.0890498	0.139681	0.228731
R-HSA-444821	Relaxin receptors	-0.131386	0.0962594	0.227645
R-HSA-194306	Neurophilin interactions with VEGF and VEGFR	0.0115645	0.239202	0.227638
R-HSA-2024101	CS/DS degradation	-0.0204146	0.207123	0.227537
R-HSA-2161522	Abacavir ADME	0.0113922	0.238638	0.227246
R-HSA-2022928	HS-GAG biosynthesis	-0.0602131	0.166978	0.227192
R-HSA-964739	N-glycan trimming and elongation in the cis-Golgi	0.0476966	0.274285	0.226588
R-HSA-8941237	Invadopodia formation	0.0210746	0.246329	0.225255
R-HSA-8963743	Digestion and absorption	-0.113483	0.111489	0.224972
R-HSA-1483196	PI and PC transport between ER and Golgi membranes	0.0346715	0.259516	0.224845
R-HSA-2408550	Metabolism of ingested H2SeO4 and H2SeO3 into H2Se	-0.0154778	0.207398	0.222876
R-HSA-1971475	A tetrasaccharide linker sequence is required for GAG synthesis	-0.0289347	0.193883	0.222818
R-HSA-5365859	RA biosynthesis pathway	-0.0758651	0.145963	0.221828
R-HSA-112122	ALKBH2 mediated reversal of alkylation damage	-0.0311396	0.190641	0.221781
R-HSA-373756	SDK interactions	-0.349636	-0.130246	0.219391
R-HSA-391908	Prostanoid ligand receptors	-0.193828	0.025004	0.218832
R-HSA-5576894	Phase 1 - inactivation of fast Na+ channels	-0.0511927	0.166488	0.217681
R-HSA-1296346	Tandem pore domain potassium channels	-0.0802491	0.137235	0.217484
R-HSA-9730628	Sensory perception of salty taste	-0.0678475	0.148873	0.21672
R-HSA-163316	Mitochondrial transcription termination	-0.037251	0.178661	0.215912
R-HSA-9033807	ABO blood group biosynthesis	-0.00225982	0.212993	0.215253
R-HSA-389542	NADPH regeneration	0.170222	0.385389	0.215167
R-HSA-159782	Removal of aminoterminal propeptides from gamma-carboxylated proteins	-0.0172227	0.197334	0.214557
R-HSA-1592389	Activation of Matrix Metalloproteinases	-0.0096556	0.204479	0.214134
R-HSA-167060	NGF processing	-0.0280567	0.184522	0.212579
R-HSA-9036866	Expression and Processing of Neurotrophins	-0.0280567	0.184522	0.212579
R-HSA-629587	Highly sodium permeable postsynaptic acetylcholine nicotinic receptors	0.0236388	0.235566	0.211928
R-HSA-194313	VEGF ligand-receptor interactions	0.0392004	0.250547	0.211347
R-HSA-195399	VEGF binds to VEGFR leading to receptor dimerization	0.0392004	0.250547	0.211347
R-HSA-879518	Transport of organic anions	-0.13271	0.0779917	0.210701
R-HSA-1566948	Elastic fibre formation	-0.0142429	0.196183	0.210426
R-HSA-69478	G2/M DNA replication checkpoint	0.0399232	0.24914	0.209217
R-HSA-162791	Attachment of GPI anchor to uPAR	0.0294521	0.238449	0.208997
R-HSA-2129379	Molecules associated with elastic fibres	-0.0145626	0.194098	0.208661
R-HSA-375281	Hormone ligand-binding receptors	-0.100852	0.105249	0.206101
R-HSA-211981	Xenobiotics	-0.117775	0.0872486	0.205023
R-HSA-113507	E2F-enabled inhibition of pre-replication complex formation	-0.0120338	0.192266	0.2043
R-HSA-977068	Termination of O-glycan biosynthesis	-0.136877	0.0664281	0.203305
R-HSA-211979	Eicosanoids	-0.0395049	0.163409	0.202914
R-HSA-9014843	Interleukin-33 signaling	-0.147372	0.055536	0.202908
R-HSA-190242	FGFR1 ligand binding and activation	-0.10906	0.0928836	0.201944
R-HSA-880009	Interconversion of 2-oxoglutarate and 2-hydroxyglutarate	-0.170387	0.0315362	0.201923
R-HSA-156582	Acetylation	-0.0591128	0.142755	0.201868
R-HSA-2142816	Synthesis of (16-20)-hydroxyeicosatetraenoic acids (HETE)	-0.0284895	0.173122	0.201612
R-HSA-159854	Gamma-carboxylation, transport, and amino-terminal cleavage of proteins	-0.0068971	0.194297	0.201194
R-HSA-419037	NCAM1 interactions	-0.109765	0.0903756	0.200141
R-HSA-170670	Adenylate cyclase inhibitory pathway	-0.124393	0.0753012	0.199694
R-HSA-1482922	Acyl chain remodelling of PI	-0.0815801	0.117982	0.199562
R-HSA-418457	cGMP effects	-0.142813	0.0551247	0.197937
R-HSA-1475029	Reversible hydration of carbon dioxide	-0.113994	0.0837801	0.197774
R-HSA-9734091	Drug-mediated inhibition of MET activation	-0.152046	0.0448719	0.196918
R-HSA-9749641	Aspirin ADME	-0.0062749	0.190372	0.196647
R-HSA-913709	O-linked glycosylation of mucins	-0.1517	0.0446988	0.196399
R-HSA-1483101	Synthesis of PS	-0.00384456	0.191124	0.194968
R-HSA-1855231	Synthesis of IPs in the ER lumen	-0.0209028	0.17401	0.194913
R-HSA-5423646	Aflatoxin activation and detoxification	-0.0272411	0.166503	0.193744
R-HSA-2473224	Antagonism of Activin by Follistatin	-0.108649	0.0845889	0.193238
R-HSA-170145	Phosphorylation of proteins involved in the G2/M transition by Cyclin A:Cdc2 complexes	0.0428531	0.235955	0.193102
R-HSA-159763	Transport of gamma-carboxylated protein precursors from the endoplasmic reticulum to the Golgi apparatus	0.0191937	0.212035	0.192841
R-HSA-166663	Initial triggering of complement	0.0114144	0.204151	0.192737
R-HSA-1638091	Heparan sulfate/heparin (HS-GAG) metabolism	-0.0292904	0.162437	0.191727
R-HSA-190241	FGFR2 ligand binding and activation	-0.151827	0.0396355	0.191462
R-HSA-351143	Agmatine biosynthesis	-0.332042	-0.140765	0.191277
R-HSA-8875513	MET interacts with TNS proteins	-0.0317325	0.158955	0.190688
R-HSA-2046105	Linoleic acid (LA) metabolism	-0.016199	0.173894	0.190093
R-HSA-8853383	Lysosomal oligosaccharide catabolism	-0.124498	0.0654805	0.189978
R-HSA-177162	Conjugation of phenylacetate with glutamine	-0.48667	-0.298747	0.187922
R-HSA-174577	Activation of C3 and C5	-0.0322203	0.155518	0.187739
R-HSA-8877330	RUNX1 and FOXP3 control the development of regulatory T lymphocytes (Tregs)	0.01983	0.206657	0.186827
R-HSA-1300645	Acrosome Reaction and Sperm:Oocyte Membrane Binding	0.010171	0.196841	0.18667
R-HSA-9025106	Biosynthesis of DPAn-6 SPMs	0.174842	0.361201	0.186359
R-HSA-1482801	Acyl chain remodelling of PS	-0.0865769	0.0991332	0.18571
R-HSA-1663150	The activation of arylsulfatases	-0.000625428	0.185044	0.185669
R-HSA-173599	Formation of the active cofactor, UDP-glucuronate	0.161103	0.345944	0.184841
R-HSA-1482925	Acyl chain remodelling of PG	-0.0744908	0.108983	0.183474
R-HSA-174362	Transport and synthesis of PAPS	0.0895873	0.272791	0.183203
R-HSA-419771	Opsins	-0.0405301	0.142609	0.183139
R-HSA-77111	Synthesis of Ketone Bodies	0.00903993	0.191433	0.182394
R-HSA-964827	Progressive trimming of alpha-1,2-linked mannose residues from Man9/8/7GlcNAc2 to produce Man5GlcNAc2	0.0299661	0.211463	0.181497
R-HSA-112308	Presynaptic depolarization and calcium channel opening	-0.284156	-0.102784	0.181372
R-HSA-390666	Serotonin receptors	0.0601929	0.241209	0.181016
R-HSA-2024096	HS-GAG degradation	0.00117691	0.181012	0.179835
R-HSA-9753281	Paracetamol ADME	-0.121492	0.0577752	0.179267
R-HSA-211916	Vitamins	-0.27349	-0.0943149	0.179175
R-HSA-159740	Gamma-carboxylation of protein precursors	0.0285616	0.207696	0.179135
R-HSA-1474290	Collagen formation	0.0182376	0.19732	0.179083
R-HSA-3000170	Syndecan interactions	0.0357954	0.214791	0.178996
R-HSA-166187	Mitochondrial Uncoupling	-0.227524	-0.04992	0.177604
R-HSA-9037628	Rhesus blood group biosynthesis	-0.483675	-0.306556	0.177119
R-HSA-1793185	Chondroitin sulfate/dermatan sulfate metabolism	-0.00393954	0.172622	0.176561
R-HSA-1299503	TWIK related potassium channel (TREK)	-0.503425	-0.327033	0.176392
R-HSA-5657655	MGMT-mediated DNA damage reversal	0.257116	0.43333	0.176214
R-HSA-114294	Activation, translocation and oligomerization of BAX	0.0992861	0.274718	0.175432
R-HSA-5576893	Phase 2 - plateau phase	-0.146216	0.0276521	0.173868
R-HSA-6787639	GDP-fucose biosynthesis	-0.0345298	0.138676	0.173206
R-HSA-77350	Beta oxidation of hexanoyl-CoA to butanoyl-CoA	0.142067	0.315181	0.173115
R-HSA-3238698	WNT ligand biogenesis and trafficking	0.0333605	0.206452	0.173091
R-HSA-1483152	Hydrolysis of LPE	-0.0126938	0.160008	0.172702
R-HSA-156584	Cytosolic sulfonation of small molecules	0.00673757	0.178968	0.17223
R-HSA-187042	TRKA activation by NGF	0.0179467	0.190015	0.172068
R-HSA-5662702	Melanin biosynthesis	0.0394895	0.211219	0.171729
R-HSA-1461957	Beta defensins	-0.0791509	0.0920555	0.171206
R-HSA-433692	Proton-coupled monocarboxylate transport	0.0444116	0.215559	0.171147
R-HSA-2022857	Keratan sulfate degradation	0.0132663	0.184277	0.17101
R-HSA-427601	Multifunctional anion exchangers	-0.0734455	0.0965862	0.170032
R-HSA-5576890	Phase 3 - rapid repolarisation	-0.100324	0.0690927	0.169417
R-HSA-77108	Utilization of Ketone Bodies	-0.01792	0.151274	0.169194
R-HSA-111957	Cam-PDE 1 activation	-0.0193094	0.149216	0.168525
R-HSA-1650814	Collagen biosynthesis and modifying enzymes	0.0291503	0.196263	0.167113
R-HSA-3000171	Non-integrin membrane-ECM interactions	0.0205652	0.187678	0.167113
R-HSA-75205	Dissolution of Fibrin Clot	0.0051375	0.171833	0.166695
R-HSA-427975	Proton/oligopeptide cotransporters	-0.0859481	0.0798934	0.165842
R-HSA-9027604	Biosynthesis of electrophilic ω-3 PUFA oxo-derivatives	-0.0443494	0.121012	0.165361
R-HSA-1296052	Ca2+ activated K+ channels	-0.16402	3.79002e-05	0.164058
R-HSA-209952	Peptide hormone biosynthesis	-0.103795	0.0598396	0.163635
R-HSA-2468052	Establishment of Sister Chromatid Cohesion	0.117709	0.28095	0.16324
R-HSA-427652	Sodium-coupled phosphate cotransporters	0.0220658	0.184864	0.162798
R-HSA-202430	Translocation of ZAP-70 to Immunological synapse	0.123696	0.285413	0.161717
R-HSA-388479	Vasopressin-like receptors	-0.143303	0.0182154	0.161518
R-HSA-433137	Sodium-coupled sulphate, di- and tri-carboxylate transporters	-0.0429975	0.118511	0.161508
R-HSA-9754706	Atorvastatin ADME	-0.182912	-0.0216234	0.161288
R-HSA-8964208	Phenylalanine metabolism	0.0464594	0.206928	0.160469
R-HSA-9640463	Wax biosynthesis	-0.00412438	0.156321	0.160446
R-HSA-8850843	Phosphate bond hydrolysis by NTPDase proteins	-0.0604408	0.0994847	0.159925
R-HSA-9729555	Sensory perception of sour taste	-0.107804	0.0514671	0.159271
R-HSA-73621	Pyrimidine catabolism	0.00223804	0.160202	0.157964
R-HSA-2534343	Interaction With Cumulus Cells And The Zona Pellucida	-0.135164	0.0223396	0.157503
R-HSA-70921	Histidine catabolism	-0.114728	0.0425765	0.157304
R-HSA-1433617	Regulation of signaling by NODAL	-0.15884	-0.00163195	0.157208
R-HSA-975578	Reactions specific to the complex N-glycan synthesis pathway	-0.0475122	0.109667	0.157179
R-HSA-629597	Highly calcium permeable nicotinic acetylcholine receptors	-0.0719785	0.0849219	0.1569
R-HSA-2470946	Cohesin Loading onto Chromatin	0.121284	0.277403	0.156119
R-HSA-187024	NGF-independant TRKA activation	-0.0414888	0.114483	0.155972
R-HSA-6806942	MET Receptor Activation	-0.122041	0.0332431	0.155285
R-HSA-419408	Lysosphingolipid and LPA receptors	-0.0655653	0.0888727	0.154438
R-HSA-193681	Ceramide signalling	0.000735743	0.154757	0.154021
R-HSA-5221030	TET1,2,3 and TDG demethylate DNA	0.105292	0.257725	0.152433
R-HSA-140875	Common Pathway of Fibrin Clot Formation	-0.00167369	0.150517	0.152191
R-HSA-2022854	Keratan sulfate biosynthesis	-0.0674972	0.0842483	0.151745
R-HSA-166658	Complement cascade	0.052328	0.203403	0.151075
R-HSA-74182	Ketone body metabolism	-0.000373182	0.150697	0.15107
R-HSA-71262	Carnitine synthesis	-0.0366276	0.113874	0.150501
R-HSA-6799990	Metal sequestration by antimicrobial proteins	0.0216226	0.172059	0.150436
R-HSA-8874081	MET activates PTK2 signaling	0.0447681	0.194967	0.150199
R-HSA-187015	Activation of TRKA receptors	-0.0234147	0.12653	0.149945
R-HSA-1630316	Glycosaminoglycan metabolism	-0.00568448	0.144223	0.149907
R-HSA-975577	N-Glycan antennae elongation	-0.00519748	0.144299	0.149497
R-HSA-9026527	Activated NTRK2 signals through PLCG1	-0.0480255	0.101426	0.149452
R-HSA-1474228	Degradation of the extracellular matrix	0.036635	0.186078	0.149444
R-HSA-2514853	Condensation of Prometaphase Chromosomes	0.0731771	0.22251	0.149333
R-HSA-8964058	HDL remodeling	0.0289069	0.17813	0.149223
R-HSA-444411	Rhesus glycoproteins mediate ammonium transport.	-0.0120416	0.136337	0.148379
R-HSA-8964011	HDL clearance	0.0339556	0.182186	0.14823
R-HSA-176417	Phosphorylation of Emi1	0.0524568	0.200319	0.147862
R-HSA-380095	Tachykinin receptors bind tachykinins	0.316237	0.463262	0.147025
R-HSA-2142770	Synthesis of 15-eicosatetraenoic acid derivatives	0.0449574	0.191835	0.146877
R-HSA-1236973	Cross-presentation of particulate exogenous antigens (phagosomes)	0.0757753	0.221703	0.145927
R-HSA-8854521	Interaction between PHLDA1 and AURKA	0.0989757	0.24471	0.145735
R-HSA-5661231	Metallothioneins bind metals	0.0811727	0.22681	0.145637
R-HSA-140877	Formation of Fibrin Clot (Clotting Cascade)	0.0077672	0.152243	0.144476
R-HSA-8963691	Phenylalanine and tyrosine metabolism	0.0447787	0.189043	0.144265
R-HSA-2022377	Metabolism of Angiotensinogen to Angiotensins	0.0239443	0.167801	0.143856
R-HSA-211957	Aromatic amines can be N-hydroxylated or N-dealkylated by CYP1A2	-0.425503	-0.281845	0.143658
R-HSA-77346	Beta oxidation of decanoyl-CoA to octanoyl-CoA-CoA	0.14225	0.285747	0.143498
R-HSA-177128	Conjugation of salicylate with glycine	-0.115268	0.0281726	0.14344
R-HSA-77348	Beta oxidation of octanoyl-CoA to hexanoyl-CoA	0.164237	0.307085	0.142849
R-HSA-75109	Triglyceride biosynthesis	0.0585838	0.200469	0.141885
R-HSA-196843	Vitamin B2 (riboflavin) metabolism	-0.0348032	0.106973	0.141776
R-HSA-2453902	The canonical retinoid cycle in rods (twilight vision)	-0.0117545	0.129362	0.141117
R-HSA-9022707	MECP2 regulates transcription factors	0.0395886	0.180182	0.140594
R-HSA-428643	Organic anion transporters	-0.169375	-0.0288348	0.14054
R-HSA-70688	Proline catabolism	0.0659728	0.206251	0.140279
R-HSA-977606	Regulation of Complement cascade	0.0664133	0.206558	0.140144
R-HSA-69183	Processive synthesis on the lagging strand	0.0804951	0.220611	0.140116
R-HSA-9758890	Transport of RCbl within the body	-0.0580306	0.0816876	0.139718
R-HSA-1187000	Fertilization	-0.0390506	0.0998162	0.138867
R-HSA-9026403	Biosynthesis of DPAn-3-derived 13-series resolvins	-0.0286526	0.110012	0.138665
R-HSA-140837	Intrinsic Pathway of Fibrin Clot Formation	0.0217761	0.16012	0.138344
R-HSA-9018681	Biosynthesis of protectins	0.0272163	0.165338	0.138122
R-HSA-9033658	Blood group systems biosynthesis	-0.11716	0.0204932	0.137653
R-HSA-9034793	Activated NTRK3 signals through PLCG1	-0.0671865	0.069727	0.136913
R-HSA-1369062	ABC transporters in lipid homeostasis	0.0112989	0.148192	0.136893
R-HSA-446107	Type I hemidesmosome assembly	0.00619992	0.14239	0.13619
R-HSA-69166	Removal of the Flap Intermediate	0.0839586	0.219671	0.135713
R-HSA-156590	Glutathione conjugation	0.0199845	0.155559	0.135575
R-HSA-379401	Dopamine clearance from the synaptic cleft	-0.00378064	0.131671	0.135452
R-HSA-9027277	Erythropoietin activates Phospholipase C gamma (PLCG)	0.0527103	0.188062	0.135352
R-HSA-2168880	Scavenging of heme from plasma	0.111177	0.246345	0.135168
R-HSA-71288	Creatine metabolism	-0.0914107	0.0435819	0.134993
R-HSA-2142712	Synthesis of 12-eicosatetraenoic acid derivatives	0.156963	0.291606	0.134643
R-HSA-112303	Electric Transmission Across Gap Junctions	-0.0600329	0.0745167	0.13455
R-HSA-112307	Transmission across Electrical Synapses	-0.0600329	0.0745167	0.13455
R-HSA-196741	Cobalamin (Cbl, vitamin B12) transport and metabolism	-0.0158559	0.118261	0.134117
R-HSA-5654219	Phospholipase C-mediated cascade: FGFR1	-0.0548791	0.0790916	0.133971
R-HSA-977347	Serine biosynthesis	-0.0232271	0.110402	0.133629
R-HSA-176974	Unwinding of DNA	0.0312623	0.164068	0.132805
R-HSA-8963693	Aspartate and asparagine metabolism	-0.090358	0.042103	0.132461
R-HSA-162699	Synthesis of dolichyl-phosphate mannose	0.263268	0.395441	0.132173
R-HSA-425986	Sodium/Proton exchangers	-0.0933018	0.0376255	0.130927
R-HSA-163282	Mitochondrial transcription initiation	0.0906208	0.221114	0.130493
R-HSA-109703	PKB-mediated events	0.0209204	0.151395	0.130475
R-HSA-165160	PDE3B signalling	0.0209204	0.151395	0.130475
R-HSA-9037629	Lewis blood group biosynthesis	-0.0903977	0.040067	0.130465
R-HSA-71240	Tryptophan catabolism	-0.0259783	0.103641	0.129619
R-HSA-5654227	Phospholipase C-mediated cascade; FGFR3	-0.0634178	0.0660641	0.129482
R-HSA-5624138	Trafficking of myristoylated proteins to the cilium	0.0341257	0.163141	0.129015
R-HSA-1247673	Erythrocytes take up oxygen and release carbon dioxide	-0.122032	0.00574882	0.127781
R-HSA-8949275	RUNX3 Regulates Immune Response and Cell Migration	0.0655151	0.193278	0.127763
R-HSA-418359	Reduction of cytosolic Ca++ levels	0.109177	0.236788	0.127611
R-HSA-77286	mitochondrial fatty acid beta-oxidation of saturated fatty acids	0.117799	0.245208	0.127408
R-HSA-68962	Activation of the pre-replicative complex	0.0182075	0.145406	0.127198
R-HSA-9012546	Interleukin-18 signaling	-0.0131455	0.113892	0.127037
R-HSA-112313	Neurotransmitter uptake and metabolism In glial cells	-0.0782317	0.0487451	0.126977
R-HSA-210455	Astrocytic Glutamate-Glutamine Uptake And Metabolism	-0.0782317	0.0487451	0.126977
R-HSA-71032	Propionyl-CoA catabolism	0.00815834	0.135098	0.12694
R-HSA-211728	Regulation of PAK-2p34 activity by PS-GAP/RHG10	0.0429552	0.169893	0.126937
R-HSA-426117	Cation-coupled Chloride cotransporters	-0.0470793	0.0797769	0.126856
R-HSA-9018683	Biosynthesis of DPA-derived SPMs	0.0174076	0.144036	0.126628
R-HSA-9025094	Biosynthesis of DPAn-3 SPMs	0.0174076	0.144036	0.126628
R-HSA-177135	Conjugation of benzoate with glycine	-0.100833	0.0256923	0.126525
R-HSA-9690406	Transcriptional regulation of testis differentiation	0.0154531	0.141825	0.126372
R-HSA-389948	PD-1 signaling	0.0505371	0.176776	0.126239
R-HSA-2980767	Activation of NIMA Kinases NEK9, NEK6, NEK7	0.077889	0.204105	0.126216
R-HSA-5654221	Phospholipase C-mediated cascade; FGFR2	-0.0617908	0.0640138	0.125805
R-HSA-77310	Beta oxidation of lauroyl-CoA to decanoyl-CoA-CoA	0.136439	0.262119	0.125679
R-HSA-2142789	Ubiquinol biosynthesis	0.00855733	0.133792	0.125235
R-HSA-69200	Phosphorylation of proteins involved in G1/S transition by active Cyclin E:Cdk2 complexes	0.0744122	0.199618	0.125205
R-HSA-622323	Presynaptic nicotinic acetylcholine receptors	-0.0794651	0.0456584	0.125123
R-HSA-2046104	alpha-linolenic (omega3) and linoleic (omega6) acid metabolism	0.0232497	0.148285	0.125036
R-HSA-2046106	alpha-linolenic acid (ALA) metabolism	0.0232497	0.148285	0.125036
R-HSA-167021	PLC-gamma1 signalling	-0.00250942	0.122199	0.124709
R-HSA-1296053	Classical Kir channels	-0.131171	-0.00725913	0.123912
R-HSA-975634	Retinoid metabolism and transport	0.0311848	0.155007	0.123823
R-HSA-1679131	Trafficking and processing of endosomal TLR	0.0641106	0.187895	0.123785
R-HSA-446199	Synthesis of Dolichyl-phosphate	-0.0751081	0.0486357	0.123744
R-HSA-73614	Pyrimidine salvage	0.0473116	0.171035	0.123723
R-HSA-210746	Regulation of gene expression in endocrine-committed (NEUROG3+) progenitor cells	0.107213	0.230848	0.123635
R-HSA-68911	G2 Phase	0.0451394	0.168744	0.123604
R-HSA-5654228	Phospholipase C-mediated cascade; FGFR4	-0.0650381	0.0579892	0.123027
R-HSA-68952	DNA replication initiation	0.0187975	0.141726	0.122928
R-HSA-9026290	Biosynthesis of DPAn-3-derived maresins	0.0129081	0.135635	0.122727
R-HSA-5652227	Fructose biosynthesis	0.0679462	0.190465	0.122519
R-HSA-70370	Galactose catabolism	0.0549446	0.177235	0.12229
R-HSA-9014826	Interleukin-36 pathway	-0.0126777	0.109539	0.122216
R-HSA-451306	Ionotropic activity of kainate receptors	0.0405743	0.162645	0.122071
R-HSA-451308	Activation of Ca-permeable Kainate Receptor	0.0405743	0.162645	0.122071
R-HSA-8849470	PTK6 Regulates Cell Cycle	0.0640526	0.186043	0.12199
R-HSA-5690714	CD22 mediated BCR regulation	0.0506445	0.172246	0.121602
R-HSA-9031528	NR1H2 & NR1H3 regulate gene expression linked to triglyceride lipolysis in adipose	0.0766655	0.198076	0.12141
R-HSA-373080	Class B/2 (Secretin family receptors)	-0.010685	0.110628	0.121313
R-HSA-1236977	Endosomal/Vacuolar pathway	0.184403	0.305651	0.121249
R-HSA-5685939	HDR through MMEJ (alt-NHEJ)	0.0485377	0.169336	0.120798
R-HSA-9027283	Erythropoietin activates STAT5	0.0809952	0.201667	0.120672
R-HSA-77288	mitochondrial fatty acid beta-oxidation of unsaturated fatty acids	0.146791	0.267423	0.120632
R-HSA-6783783	Interleukin-10 signaling	0.0388849	0.159354	0.120469
R-HSA-2465910	MASTL Facilitates Mitotic Progression	0.0790777	0.19926	0.120182
R-HSA-5660526	Response to metal ions	0.0885657	0.208661	0.120096
R-HSA-2160916	Hyaluronan uptake and degradation	0.0800455	0.199946	0.1199
R-HSA-1638074	Keratan sulfate/keratin metabolism	-0.00622705	0.113463	0.11969
R-HSA-204626	Hypusine synthesis from eIF5A-lysine	0.113821	0.233026	0.119205
R-HSA-425561	Sodium/Calcium exchangers	0.0697533	0.188843	0.11909
R-HSA-5358493	Synthesis of diphthamide-EEF2	0.0293604	0.148271	0.118911
R-HSA-166665	Terminal pathway of complement	0.0590423	0.176919	0.117876
R-HSA-176407	Conversion from APC/C:Cdc20 to APC/C:Cdh1 in late anaphase	0.0577632	0.175222	0.117458
R-HSA-8939247	RUNX1 regulates transcription of genes involved in interleukin signaling	0.0867485	0.204203	0.117454
R-HSA-5661270	Formation of xylulose-5-phosphate	0.0617716	0.17896	0.117188
R-HSA-399710	Activation of AMPA receptors	-0.0368211	0.0803544	0.117175
R-HSA-189483	Heme degradation	0.0469692	0.163772	0.116803
R-HSA-380108	Chemokine receptors bind chemokines	0.036898	0.153668	0.11677
R-HSA-193775	Synthesis of bile acids and bile salts via 24-hydroxycholesterol	-0.0352153	0.0812513	0.116467
R-HSA-8941333	RUNX2 regulates genes involved in differentiation of myeloid cells	0.0459972	0.162396	0.116399
R-HSA-176412	Phosphorylation of the APC/C	0.0662561	0.182514	0.116258
R-HSA-6803544	Ion influx/efflux at host-pathogen interface	0.0106172	0.126711	0.116093
R-HSA-191650	Regulation of gap junction activity	0.0876419	0.203463	0.115822
R-HSA-447038	NrCAM interactions	0.0188772	0.134507	0.115629
R-HSA-9706374	FLT3 signaling through SRC family kinases	0.0982967	0.213787	0.11549
R-HSA-446388	Regulation of cytoskeletal remodeling and cell spreading by IPP complex components	0.0427286	0.158127	0.115398
R-HSA-9018676	Biosynthesis of D-series resolvins	0.0251073	0.140259	0.115152
R-HSA-9020265	Biosynthesis of aspirin-triggered D-series resolvins	0.0368243	0.151693	0.114869
R-HSA-1614517	Sulfide oxidation to sulfate	0.00871044	0.123344	0.114634
R-HSA-3000178	ECM proteoglycans	0.0879924	0.202571	0.114579
R-HSA-1483166	Synthesis of PA	0.0119557	0.126406	0.11445
R-HSA-8935964	RUNX1 regulates expression of components of tight junctions	0.0566092	0.170269	0.11366
R-HSA-6814848	Glycerophospholipid catabolism	-0.0644486	0.0492032	0.113652
R-HSA-379398	Enzymatic degradation of Dopamine by monoamine oxidase	0.0224351	0.135889	0.113454
R-HSA-9026286	Biosynthesis of DPAn-3-derived protectins and resolvins	0.00199151	0.115296	0.113305
R-HSA-422085	Synthesis, secretion, and deacylation of Ghrelin	0.0107021	0.123977	0.113275
R-HSA-141405	Inhibition of the proteolytic activity of APC/C required for the onset of anaphase by mitotic spindle checkpoint components	0.0788019	0.191866	0.113064
R-HSA-141430	Inactivation of APC/C via direct inhibition of the APC/C complex	0.0788019	0.191866	0.113064
R-HSA-110362	POLB-Dependent Long Patch Base Excision Repair	0.0604864	0.173549	0.113062
R-HSA-480985	Synthesis of dolichyl-phosphate-glucose	0.0644887	0.177499	0.11301
R-HSA-2408508	Metabolism of ingested SeMet, Sec, MeSec into H2Se	0.0330709	0.146011	0.112941
R-HSA-5576886	Phase 4 - resting membrane potential	-0.0748901	0.037939	0.112829
R-HSA-8963901	Chylomicron remodeling	0.0557745	0.168573	0.112799
R-HSA-163841	Gamma carboxylation, hypusine formation and arylsulfatase activation	0.0426277	0.155409	0.112781
R-HSA-351906	Apoptotic cleavage of cell adhesion proteins	0.0249609	0.13753	0.112569
R-HSA-416700	Other semaphorin interactions	0.02614	0.138599	0.112459
R-HSA-71737	Pyrophosphate hydrolysis	0.247662	0.359906	0.112244
R-HSA-72200	mRNA Editing: C to U Conversion	-0.0108971	0.101137	0.112034
R-HSA-75094	Formation of the Editosome	-0.0108971	0.101137	0.112034
R-HSA-3295583	TRP channels	0.0109731	0.122951	0.111978
R-HSA-9018679	Biosynthesis of EPA-derived SPMs	0.0351365	0.147002	0.111865
R-HSA-3000480	Scavenging by Class A Receptors	0.075947	0.187775	0.111828
R-HSA-6806664	Metabolism of vitamin K	-0.00549772	0.10633	0.111828
R-HSA-74259	Purine catabolism	0.0693155	0.18099	0.111674
R-HSA-379397	Enzymatic degradation of dopamine by COMT	0.0168896	0.128429	0.11154
R-HSA-5173105	O-linked glycosylation	-0.0910882	0.0204483	0.111537
R-HSA-9018678	Biosynthesis of specialized proresolving mediators (SPMs)	0.00931339	0.120646	0.111332
R-HSA-9754119	Drug-mediated inhibition of CDK4/CDK6 activity	0.074755	0.185855	0.1111
R-HSA-9018677	Biosynthesis of DHA-derived SPMs	0.0123931	0.123451	0.111058
R-HSA-77285	Beta oxidation of myristoyl-CoA to lauroyl-CoA	0.155951	0.266931	0.11098
R-HSA-156587	Amino Acid conjugation	-0.169636	-0.0590864	0.110549
R-HSA-159424	Conjugation of carboxylic acids	-0.169636	-0.0590864	0.110549
R-HSA-2162123	Synthesis of Prostaglandins (PG) and Thromboxanes (TX)	0.0283964	0.138698	0.110302
R-HSA-389599	Alpha-oxidation of phytanate	-0.0160321	0.0941505	0.110183
R-HSA-196757	Metabolism of folate and pterines	-0.0176011	0.0925663	0.110167
R-HSA-209905	Catecholamine biosynthesis	0.0149936	0.125058	0.110065
R-HSA-176187	Activation of ATR in response to replication stress	0.043044	0.153031	0.109987
R-HSA-75944	Transcription from mitochondrial promoters	0.0843177	0.193492	0.109174
R-HSA-77305	Beta oxidation of palmitoyl-CoA to myristoyl-CoA	0.191697	0.300644	0.108947
R-HSA-5635851	GLI proteins bind promoters of Hh responsive genes to promote transcription	-0.0812592	0.0275628	0.108822
R-HSA-202427	Phosphorylation of CD3 and TCR zeta chains	0.0991462	0.207886	0.108739
R-HSA-197264	Nicotinamide salvaging	0.0586117	0.167272	0.10866
R-HSA-629594	Highly calcium permeable postsynaptic nicotinic acetylcholine receptors	0.0627785	0.171318	0.10854
R-HSA-9759218	Cobalamin (Cbl) metabolism	0.0885478	0.196172	0.107624
R-HSA-442660	Na+/Cl- dependent neurotransmitter transporters	-0.0899682	0.0175459	0.107514
R-HSA-2029481	FCGR activation	0.104863	0.212353	0.10749
R-HSA-2142688	Synthesis of 5-eicosatetraenoic acids	0.0100105	0.117256	0.107245
R-HSA-354194	GRB2:SOS provides linkage to MAPK signaling for Integrins	0.0634199	0.170258	0.106838
R-HSA-1660516	Synthesis of PIPs at the early endosome membrane	0.0375935	0.144185	0.106592
R-HSA-2142700	Synthesis of Lipoxins (LX)	-0.00789937	0.0985878	0.106487
R-HSA-8941284	RUNX2 regulates chondrocyte maturation	0.0817469	0.188183	0.106436
R-HSA-417957	P2Y receptors	0.0688248	0.175154	0.106329
R-HSA-69190	DNA strand elongation	0.0721365	0.17835	0.106214
R-HSA-1300642	Sperm Motility And Taxes	-0.1548	-0.0488709	0.105929
R-HSA-5660489	MTF1 activates gene expression	0.058231	0.163738	0.105507
R-HSA-2142845	Hyaluronan metabolism	0.0504766	0.155764	0.105287
R-HSA-163754	Insulin effects increased synthesis of Xylulose-5-Phosphate	0.248534	0.353724	0.105191
R-HSA-888568	GABA synthesis	-0.0227626	0.0824106	0.105173
R-HSA-5607763	CLEC7A (Dectin-1) induces NFAT activation	0.102268	0.207335	0.105067
R-HSA-2299718	Condensation of Prophase Chromosomes	0.0935271	0.198449	0.104922
R-HSA-71403	Citric acid cycle (TCA cycle)	0.147985	0.252868	0.104882
R-HSA-391160	Signal regulatory protein family interactions	0.0245549	0.129393	0.104838
R-HSA-1237044	Erythrocytes take up carbon dioxide and release oxygen	-0.104417	0.000326956	0.104744
R-HSA-1480926	O2/CO2 exchange in erythrocytes	-0.104417	0.000326956	0.104744
R-HSA-8964026	Chylomicron clearance	0.0309229	0.135229	0.104306
R-HSA-429593	Inositol transporters	0.155703	0.259856	0.104153
R-HSA-112126	ALKBH3 mediated reversal of alkylation damage	0.127049	0.231071	0.104021
R-HSA-9018896	Biosynthesis of E-series 18(S)-resolvins	0.0377426	0.141648	0.103905
R-HSA-68884	Mitotic Telophase/Cytokinesis	0.0874874	0.190914	0.103427
R-HSA-442380	Zinc influx into cells by the SLC39 gene family	0.0576535	0.161043	0.103389
R-HSA-75108	Activation, myristolyation of BID and translocation to mitochondria	0.111573	0.214448	0.102875
R-HSA-6783984	Glycine degradation	0.121787	0.224559	0.102771
R-HSA-3301854	Nuclear Pore Complex (NPC) Disassembly	0.0892689	0.19138	0.102111
R-HSA-1483226	Synthesis of PI	0.0460948	0.147756	0.101661
R-HSA-8848584	Wax and plasmalogen biosynthesis	0.0390817	0.140515	0.101433
R-HSA-428542	Regulation of commissural axon pathfinding by SLIT and ROBO	0.0508043	0.152127	0.101323
R-HSA-5362798	Release of Hh-Np from the secreting cell	0.0256061	0.126422	0.100816
R-HSA-9027276	Erythropoietin activates Phosphoinositide-3-kinase (PI3K)	0.0532222	0.153727	0.100504
R-HSA-8939242	RUNX1 regulates transcription of genes involved in differentiation of keratinocytes	0.00519597	0.105562	0.100366
R-HSA-8964046	VLDL clearance	0.0800221	0.180075	0.100053
R-HSA-1912399	Pre-NOTCH Processing in the Endoplasmic Reticulum	0.149797	0.249623	0.0998262
R-HSA-73817	Purine ribonucleoside monophosphate biosynthesis	0.0328162	0.132639	0.0998229
R-HSA-9020558	Interleukin-2 signaling	0.0917728	0.191593	0.0998204
R-HSA-9023661	Biosynthesis of E-series 18(R)-resolvins	0.0521403	0.151948	0.0998074
R-HSA-8865999	MET activates PTPN11	-0.0297129	0.0700277	0.0997406
R-HSA-112311	Neurotransmitter clearance	0.0381465	0.137834	0.099688
R-HSA-163765	ChREBP activates metabolic gene expression	0.0148363	0.114292	0.0994561
R-HSA-71064	Lysine catabolism	0.0413039	0.140393	0.0990887
R-HSA-912446	Meiotic recombination	0.0753969	0.174173	0.0987759
R-HSA-113510	E2F mediated regulation of DNA replication	0.0701814	0.168845	0.0986641
R-HSA-211897	Cytochrome P450 - arranged by substrate type	-0.00597269	0.0921315	0.0981042
R-HSA-975576	N-glycan antennae elongation in the medial/trans-Golgi	-0.0131935	0.0845343	0.0977278
R-HSA-500753	Pyrimidine biosynthesis	0.0298088	0.127056	0.0972474
R-HSA-2428933	SHC-related events triggered by IGF1R	0.0776672	0.174826	0.0971589
R-HSA-156580	Phase II - Conjugation of compounds	0.0363525	0.133242	0.0968899
R-HSA-5669034	TNFs bind their physiological receptors	0.0433791	0.14015	0.0967708
R-HSA-73843	5-Phosphoribose 1-diphosphate biosynthesis	0.0998599	0.196522	0.0966622
R-HSA-68881	Mitotic Metaphase/Anaphase Transition	0.0681046	0.164649	0.0965443
R-HSA-69186	Lagging Strand Synthesis	0.0970102	0.193499	0.0964892
R-HSA-417973	Adenosine P1 receptors	-0.111884	-0.0156429	0.0962411
R-HSA-418886	Netrin mediated repulsion signals	0.0496467	0.145882	0.0962353
R-HSA-209931	Serotonin and melatonin biosynthesis	-0.0574896	0.0386883	0.0961779
R-HSA-73943	Reversal of alkylation damage by DNA dioxygenases	0.102674	0.19884	0.0961657
R-HSA-110373	Resolution of AP sites via the multiple-nucleotide patch replacement pathway	0.0956244	0.191245	0.0956209
R-HSA-69205	G1/S-Specific Transcription	0.079324	0.174885	0.0955607
R-HSA-9634597	GPER1 signaling	0.0745962	0.17	0.0954035
R-HSA-446343	Localization of the PINCH-ILK-PARVIN complex to focal adhesions	0.146374	0.241769	0.0953946
R-HSA-5651801	PCNA-Dependent Long Patch Base Excision Repair	0.110434	0.20564	0.0952059
R-HSA-6785470	tRNA processing in the mitochondrion	0.1367	0.231855	0.0951544
R-HSA-162710	Synthesis of glycosylphosphatidylinositol (GPI)	0.0333414	0.128416	0.0950742
R-HSA-418038	Nucleotide-like (purinergic) receptors	0.0232506	0.118132	0.0948815
R-HSA-70221	Glycogen breakdown (glycogenolysis)	0.0746201	0.169304	0.0946838
R-HSA-9013957	TLR3-mediated TICAM1-dependent programmed cell death	0.108768	0.203407	0.0946396
R-HSA-9018682	Biosynthesis of maresins	-0.0693156	0.0251909	0.0945064
R-HSA-445355	Smooth Muscle Contraction	0.0617513	0.156218	0.0944667
R-HSA-1483213	Synthesis of PE	0.0242345	0.118677	0.094443
R-HSA-163125	Post-translational modification: synthesis of GPI-anchored proteins	-0.0263541	0.0680182	0.0943724
R-HSA-210991	Basigin interactions	0.0736635	0.167894	0.0942309
R-HSA-193048	Androgen biosynthesis	-0.0036184	0.0903882	0.0940066
R-HSA-8963676	Intestinal absorption	-0.0493604	0.0440494	0.0934099
R-HSA-73942	DNA Damage Reversal	0.127035	0.220231	0.0931963
R-HSA-68616	Assembly of the ORC complex at the origin of replication	0.0761979	0.169285	0.093087
R-HSA-5686938	Regulation of TLR by endogenous ligand	0.0969509	0.189964	0.0930135
R-HSA-425381	Bicarbonate transporters	-0.0276123	0.06526	0.0928724
R-HSA-69273	Cyclin A/B1/B2 associated events during G2/M transition	0.0793605	0.171909	0.0925484
R-HSA-74217	Purine salvage	0.131519	0.224045	0.0925252
R-HSA-75896	Plasmalogen biosynthesis	0.0340145	0.126529	0.0925145
R-HSA-1250347	SHC1 events in ERBB4 signaling	0.0494789	0.141709	0.0922306
R-HSA-8951671	RUNX3 regulates YAP1-mediated transcription	0.0210146	0.11314	0.092125
R-HSA-75064	mRNA Editing: A to I Conversion	0.197959	0.289742	0.0917838
R-HSA-75102	C6 deamination of adenosine	0.197959	0.289742	0.0917838
R-HSA-77042	Formation of editosomes by ADAR proteins	0.197959	0.289742	0.0917838
R-HSA-8951911	RUNX3 regulates RUNX1-mediated transcription	0.148351	0.239739	0.0913876
R-HSA-181431	Acetylcholine binding and downstream events	0.0424248	0.133502	0.0910768
R-HSA-622327	Postsynaptic nicotinic acetylcholine receptors	0.0424248	0.133502	0.0910768
R-HSA-193807	Synthesis of bile acids and bile salts via 27-hydroxycholesterol	0.0340595	0.125127	0.0910674
R-HSA-1169092	Activation of RAS in B cells	0.0824765	0.173454	0.0909776
R-HSA-111995	phospho-PLA2 pathway	0.116232	0.206972	0.0907401
R-HSA-1614603	Cysteine formation from homocysteine	0.103988	0.194671	0.0906822
R-HSA-2142691	Synthesis of Leukotrienes (LT) and Eoxins (EX)	0.0149896	0.105501	0.0905112
R-HSA-606279	Deposition of new CENPA-containing nucleosomes at the centromere	0.0721328	0.162306	0.0901735
R-HSA-774815	Nucleosome assembly	0.0721328	0.162306	0.0901735
R-HSA-196836	Vitamin C (ascorbate) metabolism	0.155072	0.245176	0.090104
R-HSA-8869496	TFAP2A acts as a transcriptional repressor during retinoic acid induced cell differentiation	0.0573201	0.147315	0.0899949
R-HSA-8847453	Synthesis of PIPs in the nucleus	-0.0180211	0.071959	0.0899801
R-HSA-372708	p130Cas linkage to MAPK signaling for integrins	0.0470334	0.136945	0.0899119
R-HSA-8963888	Chylomicron assembly	0.0754534	0.165335	0.0898814
R-HSA-9013425	RHOT1 GTPase cycle	0.112276	0.202094	0.0898172
R-HSA-8964038	LDL clearance	0.0726822	0.162461	0.0897789
R-HSA-912526	Interleukin receptor SHC signaling	0.0548827	0.144369	0.0894868
R-HSA-9708296	tRNA-derived small RNA (tsRNA or tRNA-related fragment, tRF) biogenesis	0.139598	0.228925	0.0893272
R-HSA-8964539	Glutamate and glutamine metabolism	0.0768207	0.166056	0.0892351
R-HSA-9748784	Drug ADME	0.0444155	0.133503	0.0890872
R-HSA-9603505	NTRK3 as a dependence receptor	0.0817018	0.170779	0.0890769
R-HSA-196783	Coenzyme A biosynthesis	0.114639	0.20348	0.0888416
R-HSA-114508	Effects of PIP2 hydrolysis	0.00328883	0.0918593	0.0885705
R-HSA-139853	Elevation of cytosolic Ca2+ levels	-0.0156716	0.0728036	0.0884751
R-HSA-156711	Polo-like kinase mediated events	0.0748531	0.16323	0.0883772
R-HSA-9632974	NR1H2 & NR1H3 regulate gene expression linked to gluconeogenesis	0.0669744	0.155274	0.0883
R-HSA-156581	Methylation	0.0648945	0.153126	0.088231
R-HSA-75892	Platelet Adhesion to exposed collagen	0.121996	0.209915	0.0879186
R-HSA-70350	Fructose catabolism	-0.0138108	0.0740614	0.0878722
R-HSA-5660668	CLEC7A/inflammasome pathway	0.117887	0.205487	0.0875998
R-HSA-2562578	TRIF-mediated programmed cell death	0.0925277	0.179834	0.0873064
R-HSA-6782861	Synthesis of wybutosine at G37 of tRNA(Phe)	-0.032805	0.0544271	0.0872322
R-HSA-8956320	Nucleotide biosynthesis	0.0430249	0.130223	0.0871977
R-HSA-432047	Passive transport by Aquaporins	0.0101923	0.0973233	0.087131
R-HSA-8981373	Intestinal hexose absorption	-0.0312237	0.0558846	0.0871083
R-HSA-2187338	Visual phototransduction	0.0474297	0.134385	0.0869555
R-HSA-1482798	Acyl chain remodeling of CL	0.0449188	0.131809	0.0868904
R-HSA-8939246	RUNX1 regulates transcription of genes involved in differentiation of myeloid cells	0.0431927	0.130075	0.0868826
R-HSA-420499	Class C/3 (Metabotropic glutamate/pheromone receptors)	-0.144025	-0.0572005	0.086824
R-HSA-9027284	Erythropoietin activates RAS	0.0657183	0.151939	0.0862212
R-HSA-70263	Gluconeogenesis	0.106719	0.192852	0.0861334
R-HSA-2197563	NOTCH2 intracellular domain regulates transcription	0.0854442	0.171425	0.0859812
R-HSA-216083	Integrin cell surface interactions	0.130963	0.216147	0.0851843
R-HSA-73930	Abasic sugar-phosphate removal via the single-nucleotide replacement pathway	0.180408	0.265527	0.0851192
R-HSA-9022927	MECP2 regulates transcription of genes involved in GABA signaling	-0.00178859	0.0831031	0.0848917
R-HSA-9026519	Activated NTRK2 signals through RAS	0.0668459	0.151359	0.0845128
R-HSA-9696264	RND3 GTPase cycle	0.0656206	0.1501	0.0844798
R-HSA-110357	Displacement of DNA glycosylase by APEX1	0.144396	0.228833	0.0844366
R-HSA-8956321	Nucleotide salvage	0.073281	0.157704	0.0844234
R-HSA-6806667	Metabolism of fat-soluble vitamins	0.0393143	0.12359	0.0842755
R-HSA-1483248	Synthesis of PIPs at the ER membrane	0.0489269	0.133175	0.0842478
R-HSA-5334118	DNA methylation	0.11179	0.195989	0.084199
R-HSA-5358508	Mismatch Repair	0.0873355	0.171337	0.084001
R-HSA-5358565	Mismatch repair (MMR) directed by MSH2:MSH6 (MutSalpha)	0.0873355	0.171337	0.084001
R-HSA-549127	Organic cation transport	0.0378581	0.121774	0.0839159
R-HSA-549132	Organic cation/anion/zwitterion transport	0.0378581	0.121774	0.0839159
R-HSA-1362300	Transcription of E2F targets under negative control by p107 (RBL1) and p130 (RBL2) in complex with HDAC1	0.0802793	0.164025	0.0837454
R-HSA-448706	Interleukin-1 processing	0.11361	0.197135	0.0835249
R-HSA-426496	Post-transcriptional silencing by small RNAs	0.182642	0.266095	0.083453
R-HSA-3000471	Scavenging by Class B Receptors	0.0837082	0.167153	0.0834447
R-HSA-1250342	PI3K events in ERBB4 signaling	0.0287167	0.112116	0.0833996
R-HSA-1482839	Acyl chain remodelling of PE	0.0307996	0.114147	0.0833478
R-HSA-9013419	RHOT2 GTPase cycle	0.0709909	0.154289	0.0832982
R-HSA-1538133	G0 and Early G1	0.108204	0.191352	0.0831481
R-HSA-420597	Nectin/Necl trans heterodimerization	0.0229491	0.105989	0.0830403
R-HSA-5621480	Dectin-2 family	0.119951	0.202821	0.0828708
R-HSA-3065676	SUMO is conjugated to E1 (UBA2:SAE1)	0.0636799	0.146545	0.0828653
R-HSA-112411	MAPK1 (ERK2) activation	0.0945923	0.177404	0.0828115
R-HSA-8963899	Plasma lipoprotein remodeling	0.0620867	0.144848	0.0827616
R-HSA-5358606	Mismatch repair (MMR) directed by MSH2:MSH3 (MutSbeta)	0.0867638	0.169391	0.0826277
R-HSA-8951936	RUNX3 regulates p14-ARF	0.0980363	0.180612	0.0825758
R-HSA-3065679	SUMO is proteolytically processed	0.0542437	0.136667	0.0824229
R-HSA-9645135	STAT5 Activation	0.042544	0.124789	0.082245
R-HSA-1462054	Alpha-defensins	0.23985	0.321917	0.082067
R-HSA-8941332	RUNX2 regulates genes involved in cell migration	0.107853	0.189681	0.0818273
R-HSA-8941413	Events associated with phagocytolytic activity of PMN cells	0.0323154	0.11395	0.0816342
R-HSA-2995383	Initiation of Nuclear Envelope (NE) Reformation	0.103653	0.185157	0.0815042
R-HSA-1660661	Sphingolipid de novo biosynthesis	0.0458972	0.127212	0.0813149
R-HSA-5654699	SHC-mediated cascade:FGFR2	0.0351847	0.116411	0.0812266
R-HSA-211976	Endogenous sterols	0.0361788	0.117026	0.0808477
R-HSA-6788467	IL-6-type cytokine receptor ligand interactions	0.0370569	0.117814	0.0807568
R-HSA-2142753	Arachidonic acid metabolism	0.0210474	0.101647	0.0805995
R-HSA-389513	CTLA4 inhibitory signaling	0.0821624	0.162413	0.0802508
R-HSA-210990	PECAM1 interactions	0.0521929	0.132225	0.0800319
R-HSA-174414	Processive synthesis on the C-strand of the telomere	0.113669	0.193696	0.0800271
R-HSA-5652084	Fructose metabolism	-0.00634884	0.0736531	0.080002
R-HSA-844455	The NLRP1 inflammasome	0.132971	0.212839	0.0798678
R-HSA-435368	Zinc efflux and compartmentalization by the SLC30 family	0.0618961	0.141438	0.0795422
R-HSA-190704	Oligomerization of connexins into connexons	0.0354534	0.114981	0.0795279
R-HSA-190827	Transport of connexins along the secretory pathway	0.0354534	0.114981	0.0795279
R-HSA-5676934	Protein repair	0.11989	0.199325	0.0794344
R-HSA-75157	FasL/ CD95L signaling	0.0986538	0.177629	0.0789754
R-HSA-69091	Polymerase switching	0.128181	0.206904	0.0787228
R-HSA-69109	Leading Strand Synthesis	0.128181	0.206904	0.0787228
R-HSA-141424	Amplification of signal from the kinetochores	0.0907456	0.169398	0.0786524
R-HSA-141444	Amplification of signal from unattached kinetochores via a MAD2 inhibitory signal	0.0907456	0.169398	0.0786524
R-HSA-447041	CHL1 interactions	0.0983284	0.176939	0.0786103
R-HSA-9006335	Signaling by Erythropoietin	0.0405898	0.119183	0.0785936
R-HSA-189200	Cellular hexose transport	0.0197236	0.0980947	0.0783711
R-HSA-1483148	Synthesis of PG	0.0399134	0.118234	0.0783207
R-HSA-5578768	Physiological factors	0.0347192	0.113003	0.0782843
R-HSA-1296072	Voltage gated Potassium channels	-0.0904367	-0.0122876	0.0781491
R-HSA-389661	Glyoxylate metabolism and glycine degradation	0.0386048	0.116698	0.0780936
R-HSA-983695	Antigen activates B Cell Receptor (BCR) leading to generation of second messengers	0.0685671	0.146643	0.0780764
R-HSA-2730905	Role of LAT2/NTAL/LAB on calcium mobilization	0.101458	0.179408	0.0779499
R-HSA-203641	NOSTRIN mediated eNOS trafficking	0.06157	0.139358	0.0777879
R-HSA-418890	Role of second messengers in netrin-1 signaling	0.0140333	0.0915761	0.0775428
R-HSA-917977	Transferrin endocytosis and recycling	0.0368953	0.114411	0.0775159
R-HSA-2500257	Resolution of Sister Chromatid Cohesion	0.104456	0.181917	0.0774607
R-HSA-2029485	Role of phospholipids in phagocytosis	0.0535423	0.130832	0.0772897
R-HSA-204174	Regulation of pyruvate dehydrogenase (PDH) complex	0.129743	0.206756	0.0770132
R-HSA-8851805	MET activates RAS signaling	0.0546089	0.131604	0.0769951
R-HSA-209563	Axonal growth stimulation	0.141645	0.218631	0.0769856
R-HSA-8877627	Vitamin E	0.0492066	0.126008	0.0768014
R-HSA-1362277	Transcription of E2F targets under negative control by DREAM complex	0.119019	0.1956	0.0765816
R-HSA-8866904	Negative regulation of activity of TFAP2 (AP-2) family transcription factors	0.0541169	0.130652	0.0765354
R-HSA-9623433	NR1H2 & NR1H3 regulate gene expression to control bile acid homeostasis	0.0882379	0.164759	0.0765211
R-HSA-5654688	SHC-mediated cascade:FGFR1	0.0436805	0.120184	0.0765033
R-HSA-5654719	SHC-mediated cascade:FGFR4	0.0319695	0.108232	0.0762625
R-HSA-199220	Vitamin B5 (pantothenate) metabolism	0.0325454	0.1088	0.0762547
R-HSA-804914	Transport of fatty acids	-0.0053876	0.0708421	0.0762297
R-HSA-9648025	EML4 and NUDC in mitotic spindle formation	0.101073	0.177147	0.0760736
R-HSA-446210	Synthesis of UDP-N-acetyl-glucosamine	0.0510344	0.126776	0.0757419
R-HSA-69618	Mitotic Spindle Checkpoint	0.0914147	0.167101	0.0756865
R-HSA-446219	Synthesis of substrates in N-glycan biosythesis	0.0396144	0.115261	0.0756465
R-HSA-5649702	APEX1-Independent Resolution of AP Sites via the Single Nucleotide Replacement Pathway	-0.00082857	0.0745348	0.0753634
R-HSA-391903	Eicosanoid ligand-binding receptors	-0.0336716	0.0416527	0.0753244
R-HSA-428890	Role of ABL in ROBO-SLIT signaling	0.0652714	0.140379	0.0751071
R-HSA-114608	Platelet degranulation	0.0937642	0.168735	0.0749706
R-HSA-5362517	Signaling by Retinoic Acid	0.0906117	0.165448	0.0748365
R-HSA-8875656	MET receptor recycling	0.0161146	0.0908729	0.0747583
R-HSA-420092	Glucagon-type ligand receptors	0.0481083	0.122699	0.0745909
R-HSA-9013700	NOTCH4 Activation and Transmission of Signal to the Nucleus	0.093926	0.16795	0.0740239
R-HSA-1433559	Regulation of KIT signaling	0.0846464	0.158615	0.0739682
R-HSA-8985586	SLIT2:ROBO1 increases RHOA activity	0.120919	0.194746	0.0738271
R-HSA-8851680	Butyrophilin (BTN) family interactions	-0.0124464	0.061376	0.0738225
R-HSA-211859	Biological oxidations	0.0323694	0.106176	0.0738062
R-HSA-9013405	RHOD GTPase cycle	0.0594611	0.133235	0.0737734
R-HSA-202433	Generation of second messenger molecules	0.0515345	0.125102	0.0735671
R-HSA-418555	G alpha (s) signalling events	0.0425711	0.116112	0.0735407
R-HSA-9034864	Activated NTRK3 signals through RAS	0.053235	0.126725	0.0734899
R-HSA-389887	Beta-oxidation of pristanoyl-CoA	-0.0302849	0.0431123	0.0733972
R-HSA-3134973	LRR FLII-interacting protein 1 (LRRFIP1) activates type I IFN production	0.0639	0.137141	0.073241
R-HSA-375165	NCAM signaling for neurite out-growth	0.0550692	0.128248	0.0731789
R-HSA-3065678	SUMO is transferred from E1 to E2 (UBE2I, UBC9)	0.0650758	0.138172	0.0730962
R-HSA-111446	Activation of BIM and translocation to mitochondria	0.0953361	0.168269	0.0729333
R-HSA-2173782	Binding and Uptake of Ligands by Scavenger Receptors	0.103267	0.176141	0.0728746
R-HSA-72731	Recycling of eIF2:GDP	0.178298	0.251101	0.0728035
R-HSA-8875878	MET promotes cell motility	0.0745764	0.147195	0.072619
R-HSA-392154	Nitric oxide stimulates guanylate cyclase	-0.030506	0.0416876	0.0721936
R-HSA-8948700	Competing endogenous RNAs (ceRNAs) regulate PTEN translation	0.185049	0.257234	0.0721851
R-HSA-9033500	TYSND1 cleaves peroxisomal proteins	0.0338284	0.105839	0.0720108
R-HSA-9013148	CDC42 GTPase cycle	0.0630874	0.135061	0.0719736
R-HSA-446193	Biosynthesis of the N-glycan precursor (dolichol lipid-linked oligosaccharide, LLO) and transfer to a nascent protein	0.0473443	0.119029	0.0716844
R-HSA-416572	Sema4D induced cell migration and growth-cone collapse	0.0882755	0.159706	0.0714303
R-HSA-110381	Resolution of AP sites via the single-nucleotide replacement pathway	0.153414	0.224835	0.0714208
R-HSA-1660662	Glycosphingolipid metabolism	0.0607677	0.131589	0.0708213
R-HSA-8956319	Nucleotide catabolism	0.0670436	0.137709	0.070665
R-HSA-399997	Acetylcholine regulates insulin secretion	0.0631354	0.13369	0.070555
R-HSA-73728	RNA Polymerase I Promoter Opening	0.100345	0.17087	0.0705242
R-HSA-5654704	SHC-mediated cascade:FGFR3	0.0359862	0.106342	0.0703562
R-HSA-190861	Gap junction assembly	0.0883193	0.158673	0.0703538
R-HSA-418360	Platelet calcium homeostasis	0.0525597	0.122857	0.0702976
R-HSA-196780	Biotin transport and metabolism	-0.0136476	0.0565969	0.0702445
R-HSA-75067	Processing of Capped Intronless Pre-mRNA	0.16906	0.239291	0.0702312
R-HSA-5578749	Transcriptional regulation by small RNAs	0.118382	0.188512	0.0701303
R-HSA-9028335	Activated NTRK2 signals through PI3K	0.0225882	0.0926605	0.0700724
R-HSA-428359	Insulin-like Growth Factor-2 mRNA Binding Proteins (IGF2BPs/IMPs/VICKZs) bind RNA	0.274486	0.344529	0.0700427
R-HSA-6803157	Antimicrobial peptides	0.105373	0.17541	0.0700369
R-HSA-210993	Tie2 Signaling	0.0425038	0.112538	0.0700346
R-HSA-193634	Axonal growth inhibition (RHOA activation)	0.123968	0.193998	0.0700295
R-HSA-428157	Sphingolipid metabolism	0.0517932	0.121806	0.0700127
R-HSA-190872	Transport of connexons to the plasma membrane	0.11436	0.18427	0.0699105
R-HSA-73886	Chromosome Maintenance	0.104436	0.174236	0.0698004
R-HSA-77588	SLBP Dependent Processing of Replication-Dependent Histone Pre-mRNAs	0.189939	0.259717	0.0697782
R-HSA-69002	DNA Replication Pre-Initiation	0.118904	0.188649	0.069745
R-HSA-74713	IRS activation	0.0924761	0.16217	0.0696942
R-HSA-193697	p75NTR regulates axonogenesis	0.124761	0.194383	0.0696215
R-HSA-174437	Removal of the Flap Intermediate from the C-strand	0.126306	0.195782	0.0694759
R-HSA-8963898	Plasma lipoprotein assembly	0.0998195	0.169295	0.0694753
R-HSA-5666185	RHO GTPases Activate Rhotekin and Rhophilins	0.0807063	0.150008	0.0693012
R-HSA-163615	PKA activation	0.0774477	0.146609	0.0691613
R-HSA-8963889	Assembly of active LPL and LIPC lipase complexes	0.0661496	0.135273	0.0691232
R-HSA-9013026	RHOB GTPase cycle	0.039807	0.108925	0.0691176
R-HSA-9029558	NR1H2 & NR1H3 regulate gene expression linked to lipogenesis	0.0556478	0.124744	0.069096
R-HSA-9603381	Activated NTRK3 signals through PI3K	0.0721774	0.141255	0.0690771
R-HSA-111932	CaMK IV-mediated phosphorylation of CREB	0.0982598	0.16709	0.0688305
R-HSA-399955	SEMA3A-Plexin repulsion signaling by inhibiting Integrin adhesion	0.115158	0.183926	0.0687689
R-HSA-8866911	TFAP2 (AP-2) family regulates transcription of cell cycle factors	0.138589	0.207261	0.0686724
R-HSA-3215018	Processing and activation of SUMO	0.0579774	0.126599	0.0686217
R-HSA-194002	Glucocorticoid biosynthesis	-0.0147463	0.0536638	0.0684102
R-HSA-69306	DNA Replication	0.115668	0.183992	0.0683239
R-HSA-9752946	Expression and translocation of olfactory receptors	0.00672897	0.0750329	0.0683039
R-HSA-1368071	NR1D1 (REV-ERBA) represses gene expression	0.0847729	0.153052	0.0682789
R-HSA-435354	Zinc transporters	0.0697167	0.137986	0.0682697
R-HSA-1855167	Synthesis of pyrophosphates in the cytosol	0.0649395	0.13313	0.0681903
R-HSA-5654689	PI-3K cascade:FGFR1	0.00219192	0.0703552	0.0681632
R-HSA-1482788	Acyl chain remodelling of PC	0.0565496	0.124692	0.0681428
R-HSA-426486	Small interfering RNA (siRNA) biogenesis	0.0994801	0.167509	0.0680294
R-HSA-76005	Response to elevated platelet cytosolic Ca2+	0.0996202	0.167645	0.0680244
R-HSA-212300	PRC2 methylates histones and DNA	0.0950907	0.162998	0.0679075
R-HSA-8851907	MET activates PI3K/AKT signaling	0.0130758	0.0809147	0.0678389
R-HSA-193368	Synthesis of bile acids and bile salts via 7alpha-hydroxycholesterol	0.0515382	0.119372	0.0678335
R-HSA-74749	Signal attenuation	0.0716431	0.139475	0.0678319
R-HSA-418990	Adherens junctions interactions	0.0471072	0.114845	0.0677375
R-HSA-75072	mRNA Editing	0.0645892	0.132193	0.067604
R-HSA-2980766	Nuclear Envelope Breakdown	0.0994501	0.166986	0.0675354
R-HSA-69242	S Phase	0.114994	0.182409	0.067415
R-HSA-8964041	LDL remodeling	0.0681479	0.135539	0.0673914
R-HSA-1500620	Meiosis	0.0858651	0.15322	0.0673551
R-HSA-9013409	RHOJ GTPase cycle	0.0709665	0.138315	0.0673482
R-HSA-1461973	Defensins	0.187174	0.254485	0.0673104
R-HSA-171306	Packaging Of Telomere Ends	0.110171	0.177396	0.0672252
R-HSA-9748787	Azathioprine ADME	0.0935564	0.160753	0.0671964
R-HSA-201451	Signaling by BMP	0.0917523	0.158944	0.0671921
R-HSA-210747	Regulation of gene expression in early pancreatic precursor cells	0.0381063	0.104985	0.0668787
R-HSA-8875555	MET activates RAP1 and RAC1	0.0519829	0.118856	0.0668726
R-HSA-77075	RNA Pol II CTD phosphorylation and interaction with CE	0.131867	0.198615	0.0667473
R-HSA-6782315	tRNA modification in the nucleus and cytosol	0.0480473	0.114711	0.066664
R-HSA-164378	PKA activation in glucagon signalling	0.0810658	0.147713	0.0666475
R-HSA-499943	Interconversion of nucleotide di- and triphosphates	0.108194	0.174839	0.0666456
R-HSA-157579	Telomere Maintenance	0.112947	0.179488	0.0665417
R-HSA-8953750	Transcriptional Regulation by E2F6	0.0673443	0.133523	0.0661786
R-HSA-113418	Formation of the Early Elongation Complex	0.138369	0.204488	0.0661185
R-HSA-211736	Stimulation of the cell death response by PAK-2p34	0.118954	0.185026	0.0660727
R-HSA-5654710	PI-3K cascade:FGFR3	-0.00151859	0.0643914	0.06591
R-HSA-3928663	EPHA-mediated growth cone collapse	0.0959583	0.161671	0.0657123
R-HSA-2564830	Cytosolic iron-sulfur cluster assembly	0.0122163	0.0778732	0.0656569
R-HSA-9007892	Interleukin-38 signaling	0.0818234	0.147474	0.0656505
R-HSA-69239	Synthesis of DNA	0.117532	0.183169	0.065637
R-HSA-1660517	Synthesis of PIPs at the late endosome membrane	0.0356474	0.10122	0.0655722
R-HSA-451326	Activation of kainate receptors upon glutamate binding	0.068731	0.134302	0.0655707
R-HSA-110330	Recognition and association of DNA glycosylase with site containing an affected purine	0.109909	0.175404	0.0654943
R-HSA-110331	Cleavage of the damaged purine	0.109909	0.175404	0.0654943
R-HSA-73927	Depurination	0.109909	0.175404	0.0654943
R-HSA-9706369	Negative regulation of FLT3	0.126484	0.19194	0.0654562
R-HSA-5140745	WNT5A-dependent internalization of FZD2, FZD5 and ROR2	0.0818377	0.147169	0.0653316
R-HSA-445095	Interaction between L1 and Ankyrins	0.0728939	0.13819	0.0652957
R-HSA-8849471	PTK6 Regulates RHO GTPases, RAS GTPase and MAP kinases	0.0790688	0.144346	0.0652773
R-HSA-1810476	RIP-mediated NFkB activation via ZBP1	0.131208	0.196464	0.0652563
R-HSA-444257	RSK activation	0.100145	0.165358	0.0652129
R-HSA-3134963	DEx/H-box helicases activate type I IFN and inflammatory cytokines production	0.146603	0.211617	0.0650145
R-HSA-180786	Extension of Telomeres	0.115383	0.180373	0.0649904
R-HSA-5658623	FGFRL1 modulation of FGFR1 signaling	0.0537753	0.118758	0.0649826
R-HSA-8963896	HDL assembly	0.120367	0.185292	0.0649244
R-HSA-170822	Regulation of Glucokinase by Glucokinase Regulatory Protein	0.0712762	0.136188	0.0649119
R-HSA-5654695	PI-3K cascade:FGFR2	-0.0046727	0.0602153	0.064888
R-HSA-2172127	DAP12 interactions	0.0589613	0.123799	0.0648376
R-HSA-5683826	Surfactant metabolism	0.000921934	0.0657595	0.0648376
R-HSA-1606341	IRF3 mediated activation of type 1 IFN	0.0857702	0.150526	0.0647562
R-HSA-4641263	Regulation of FZD by ubiquitination	0.137467	0.20193	0.0644629
R-HSA-9717189	Sensory perception of taste	-0.0970264	-0.0325936	0.0644328
R-HSA-1482883	Acyl chain remodeling of DAG and TAG	0.0509717	0.11538	0.0644084
R-HSA-72086	mRNA Capping	0.147555	0.211835	0.0642795
R-HSA-111367	SLBP independent Processing of Histone Pre-mRNAs	0.193319	0.257534	0.0642144
R-HSA-196807	Nicotinate metabolism	0.0661587	0.130252	0.0640936
R-HSA-8940973	RUNX2 regulates osteoblast differentiation	0.0903705	0.154409	0.0640388
R-HSA-190840	Microtubule-dependent trafficking of connexons from Golgi to the plasma membrane	0.179644	0.243675	0.0640308
R-HSA-8866906	TFAP2 (AP-2) family regulates transcription of other transcription factors	0.129375	0.193389	0.0640142
R-HSA-75158	TRAIL signaling	0.0936064	0.157558	0.0639512
R-HSA-77595	Processing of Intronless Pre-mRNAs	0.161526	0.225465	0.0639386
R-HSA-75876	Synthesis of very long-chain fatty acyl-CoAs	0.0784369	0.142329	0.0638921
R-HSA-9031525	NR1H2 & NR1H3 regulate gene expression to limit cholesterol uptake	0.0359897	0.099848	0.0638583
R-HSA-400042	Adrenaline,noradrenaline inhibits insulin secretion	0.0489655	0.112614	0.0636486
R-HSA-9696270	RND2 GTPase cycle	0.0498091	0.113435	0.0636258
R-HSA-5654720	PI-3K cascade:FGFR4	-0.00285191	0.0607274	0.0635793
R-HSA-400685	Sema4D in semaphorin signaling	0.0925383	0.156114	0.0635754
R-HSA-9619229	Activation of RAC1 downstream of NMDARs	0.129025	0.192462	0.0634374
R-HSA-1221632	Meiotic synapsis	0.0851298	0.148476	0.0633463
R-HSA-418885	DCC mediated attractive signaling	0.101875	0.165177	0.0633019
R-HSA-351200	Interconversion of polyamines	0.139074	0.202359	0.0632849
R-HSA-209776	Metabolism of amine-derived hormones	0.00933095	0.0725669	0.0632359
R-HSA-381426	Regulation of Insulin-like Growth Factor (IGF) transport and uptake by Insulin-like Growth Factor Binding Proteins (IGFBPs)	0.0835412	0.146766	0.0632253
R-HSA-1222556	ROS and RNS production in phagocytes	0.0694456	0.132668	0.063222
R-HSA-6807505	RNA polymerase II transcribes snRNA genes	0.110527	0.173747	0.0632196
R-HSA-113501	Inhibition of replication initiation of damaged DNA by RB1/E2F1	0.093791	0.156814	0.0630227
R-HSA-381753	Olfactory Signaling Pathway	0.0119997	0.0747246	0.0627249
R-HSA-202670	ERKs are inactivated	0.0918062	0.154488	0.0626816
R-HSA-446353	Cell-extracellular matrix interactions	0.115101	0.177748	0.0626465
R-HSA-6804114	TP53 Regulates Transcription of Genes Involved in G2 Cell Cycle Arrest	0.118286	0.180737	0.0624512
R-HSA-174048	APC/C:Cdc20 mediated degradation of Cyclin B	0.136375	0.198759	0.0623836
R-HSA-2025928	Calcineurin activates NFAT	0.1504	0.212666	0.062266
R-HSA-1855191	Synthesis of IPs in the nucleus	0.0428532	0.104998	0.0621452
R-HSA-442729	CREB1 phosphorylation through the activation of CaMKII/CaMKK/CaMKIV cascasde	0.0840631	0.146098	0.0620353
R-HSA-456926	Thrombin signalling through proteinase activated receptors (PARs)	0.0903244	0.152351	0.062027
R-HSA-192105	Synthesis of bile acids and bile salts	0.0562496	0.118276	0.0620267
R-HSA-389359	CD28 dependent Vav1 pathway	0.108947	0.170939	0.0619924
R-HSA-73776	RNA Polymerase II Promoter Escape	0.0997927	0.161694	0.0619015
R-HSA-73779	RNA Polymerase II Transcription Pre-Initiation And Promoter Opening	0.0997927	0.161694	0.0619015
R-HSA-75953	RNA Polymerase II Transcription Initiation	0.0997927	0.161694	0.0619015
R-HSA-76042	RNA Polymerase II Transcription Initiation And Promoter Clearance	0.0997927	0.161694	0.0619015
R-HSA-174143	APC/C-mediated degradation of cell cycle proteins	0.12644	0.188247	0.0618077
R-HSA-453276	Regulation of mitotic cell cycle	0.12644	0.188247	0.0618077
R-HSA-4615885	SUMOylation of DNA replication proteins	0.115317	0.177108	0.0617916
R-HSA-375276	Peptide ligand-binding receptors	0.08046	0.142192	0.0617325
R-HSA-9013106	RHOC GTPase cycle	0.0637956	0.125387	0.0615913
R-HSA-112412	SOS-mediated signalling	0.122978	0.184569	0.0615911
R-HSA-3108214	SUMOylation of DNA damage response and repair proteins	0.0722315	0.133745	0.0615132
R-HSA-2871809	FCERI mediated Ca+2 mobilization	0.037606	0.0990106	0.0614046
R-HSA-936837	Ion transport by P-type ATPases	0.05528	0.116389	0.0611094
R-HSA-1296041	Activation of G protein gated Potassium channels	0.0416892	0.102672	0.0609827
R-HSA-1296059	G protein gated Potassium channels	0.0416892	0.102672	0.0609827
R-HSA-997272	Inhibition of voltage gated Ca2+ channels via Gbeta/gamma subunits	0.0416892	0.102672	0.0609827
R-HSA-5654700	FRS-mediated FGFR2 signaling	0.00296959	0.0638545	0.0608849
R-HSA-4655427	SUMOylation of DNA methylation proteins	0.079393	0.140221	0.0608281
R-HSA-73884	Base Excision Repair	0.101533	0.162321	0.060788
R-HSA-446728	Cell junction organization	0.0642214	0.124999	0.060778
R-HSA-112409	RAF-independent MAPK1/3 activation	0.0850873	0.145717	0.0606299
R-HSA-9013406	RHOQ GTPase cycle	0.128304	0.188872	0.0605678
R-HSA-354192	Integrin signaling	0.0655223	0.125852	0.0603297
R-HSA-8849472	PTK6 Down-Regulation	0.0730785	0.133397	0.0603181
R-HSA-9013423	RAC3 GTPase cycle	0.0824256	0.142681	0.0602559
R-HSA-8941326	RUNX2 regulates bone development	0.0929603	0.153153	0.0601925
R-HSA-5694530	Cargo concentration in the ER	0.0663334	0.126418	0.0600845
R-HSA-9028731	Activated NTRK2 signals through FRS2 and FRS3	0.0135937	0.0736114	0.0600176
R-HSA-8934593	Regulation of RUNX1 Expression and Activity	0.103471	0.163481	0.06001
R-HSA-2424491	DAP12 signaling	0.0616321	0.12155	0.0599183
R-HSA-428543	Inactivation of CDC42 and RAC1	0.125931	0.185795	0.0598644
R-HSA-9032500	Activated NTRK2 signals through FYN	0.108731	0.16857	0.0598388
R-HSA-68867	Assembly of the pre-replicative complex	0.133113	0.19282	0.0597073
R-HSA-9032759	NTRK2 activates RAC1	0.129102	0.188779	0.0596768
R-HSA-430116	GP1b-IX-V activation signalling	0.102897	0.162545	0.0596484
R-HSA-9013408	RHOG GTPase cycle	0.119713	0.179358	0.0596448
R-HSA-111931	PKA-mediated phosphorylation of CREB	0.079263	0.138898	0.0596346
R-HSA-110056	MAPK3 (ERK1) activation	0.0653058	0.124911	0.0596054
R-HSA-196299	Beta-catenin phosphorylation cascade	0.0597026	0.119217	0.0595142
R-HSA-8866423	VLDL assembly	0.0913947	0.150828	0.0594328
R-HSA-1306955	GRB7 events in ERBB2 signaling	0.111347	0.170772	0.059425
R-HSA-174178	APC/C:Cdh1 mediated degradation of Cdc20 and other APC/C:Cdh1 targeted proteins in late mitosis/early G1	0.145243	0.20465	0.0594074
R-HSA-2393930	Phosphate bond hydrolysis by NUDT proteins	0.113382	0.172783	0.0594004
R-HSA-912631	Regulation of signaling by CBL	0.0968046	0.156068	0.0592637
R-HSA-174417	Telomere C-strand (Lagging Strand) Synthesis	0.113932	0.17319	0.0592583
R-HSA-189445	Metabolism of porphyrins	0.0230395	0.0822295	0.05919
R-HSA-432040	Vasopressin regulates renal water homeostasis via Aquaporins	0.0687598	0.1278	0.0590407
R-HSA-73772	RNA Polymerase I Promoter Escape	0.09288	0.151865	0.0589848
R-HSA-2467813	Separation of Sister Chromatids	0.132421	0.191368	0.0589471
R-HSA-4551638	SUMOylation of chromatin organization proteins	0.0638324	0.122771	0.0589388
R-HSA-4641262	Disassembly of the destruction complex and recruitment of AXIN to the membrane	0.0513105	0.110186	0.0588758
R-HSA-211163	AKT-mediated inactivation of FOXO1A	0.131485	0.190341	0.0588556
R-HSA-8957275	Post-translational protein phosphorylation	0.0892973	0.148016	0.0587191
R-HSA-9717207	Sensory perception of sweet, bitter, and umami (glutamate) taste	-0.111276	-0.0525935	0.0586821
R-HSA-5578775	Ion homeostasis	0.0746697	0.133348	0.0586787
R-HSA-6814122	Cooperation of PDCL (PhLP1) and TRiC/CCT in G-protein beta folding	0.0910546	0.149725	0.0586707
R-HSA-2979096	NOTCH2 Activation and Transmission of Signal to the Nucleus	0.143042	0.201706	0.0586634
R-HSA-399956	CRMPs in Sema3A signaling	0.0912669	0.149929	0.0586624
R-HSA-72165	mRNA Splicing - Minor Pathway	0.171979	0.2305	0.0585213
R-HSA-5654693	FRS-mediated FGFR1 signaling	0.00609164	0.0645425	0.0584508
R-HSA-76009	Platelet Aggregation (Plug Formation)	0.0766359	0.134955	0.0583192
R-HSA-1170546	Prolactin receptor signaling	0.0686404	0.126947	0.0583065
R-HSA-912694	Regulation of IFNA/IFNB signaling	0.0581944	0.1165	0.0583056
R-HSA-71406	Pyruvate metabolism and Citric Acid (TCA) cycle	0.157596	0.215812	0.0582161
R-HSA-2122948	Activated NOTCH1 Transmits Signal to the Nucleus	0.141979	0.200139	0.0581599
R-HSA-500792	GPCR ligand binding	0.060501	0.118579	0.0580781
R-HSA-1296065	Inwardly rectifying K+ channels	0.0325955	0.0906518	0.0580563
R-HSA-5627117	RHO GTPases Activate ROCKs	0.117107	0.175156	0.0580486
R-HSA-933543	NF-kB activation through FADD/RIP-1 pathway mediated by caspase-8 and -10	0.142557	0.200573	0.0580162
R-HSA-4085377	SUMOylation of SUMOylation proteins	0.0715684	0.129559	0.0579909
R-HSA-6784531	tRNA processing in the nucleus	0.1103	0.168277	0.0579774
R-HSA-727802	Transport of nucleotide sugars	0.0399789	0.0979077	0.0579288
R-HSA-114604	GPVI-mediated activation cascade	0.100431	0.158287	0.0578563
R-HSA-9701898	STAT3 nuclear events downstream of ALK signaling	0.0975681	0.155409	0.057841
R-HSA-877312	Regulation of IFNG signaling	0.0733122	0.131138	0.0578261
R-HSA-211000	Gene Silencing by RNA	0.110538	0.16836	0.0578216
R-HSA-196791	Vitamin D (calciferol) metabolism	0.0501182	0.107936	0.0578181
R-HSA-68877	Mitotic Prometaphase	0.0967788	0.15458	0.0578013
R-HSA-180292	GAB1 signalosome	0.0965739	0.154342	0.0577677
R-HSA-165158	Activation of AKT2	0.0238312	0.0815101	0.0576789
R-HSA-6809371	Formation of the cornified envelope	0.0459632	0.103599	0.0576356
R-HSA-416550	Sema4D mediated inhibition of cell attachment and migration	0.0871691	0.1448	0.0576308
R-HSA-5576891	Cardiac conduction	0.0376576	0.095271	0.0576133
R-HSA-1912420	Pre-NOTCH Processing in Golgi	0.145753	0.20327	0.0575166
R-HSA-68875	Mitotic Prophase	0.082277	0.139753	0.0574761
R-HSA-4085001	Sialic acid metabolism	0.0376097	0.095078	0.0574683
R-HSA-1181150	Signaling by NODAL	0.076057	0.133475	0.057418
R-HSA-9616222	Transcriptional regulation of granulopoiesis	0.106757	0.16415	0.0573923
R-HSA-1614558	Degradation of cysteine and homocysteine	0.0317959	0.0890833	0.0572874
R-HSA-982772	Growth hormone receptor signaling	0.0927216	0.149877	0.057155
R-HSA-69656	Cyclin A:Cdk2-associated events at S phase entry	0.125114	0.18214	0.0570258
R-HSA-70895	Branched-chain amino acid catabolism	0.145989	0.202962	0.0569726
R-HSA-5689901	Metalloprotease DUBs	0.134934	0.191825	0.0568908
R-HSA-4419969	Depolymerisation of the Nuclear Lamina	0.103705	0.160592	0.056887
R-HSA-1234158	Regulation of gene expression by Hypoxia-inducible Factor	0.111568	0.168124	0.0565563
R-HSA-5654712	FRS-mediated FGFR4 signaling	0.00289595	0.0594383	0.0565424
R-HSA-176814	Activation of APC/C and APC/C:Cdc20 mediated degradation of mitotic proteins	0.143491	0.199998	0.0565068
R-HSA-977443	GABA receptor activation	0.0145784	0.0710665	0.0564881
R-HSA-69052	Switching of origins to a post-replicative state	0.124651	0.181083	0.0564319
R-HSA-1606322	ZBP1(DAI) mediated induction of type I IFNs	0.131909	0.188328	0.0564191
R-HSA-425410	Metal ion SLC transporters	0.0582446	0.114613	0.0563687
R-HSA-176408	Regulation of APC/C activators between G1/S and early anaphase	0.127588	0.183939	0.0563512
R-HSA-171319	Telomere Extension By Telomerase	0.120706	0.176911	0.056205
R-HSA-8849473	PTK6 Expression	0.124291	0.180464	0.0561736
R-HSA-73933	Resolution of Abasic Sites (AP sites)	0.0944545	0.150507	0.0560523
R-HSA-8875791	MET activates STAT3	0.0669145	0.12287	0.0559552
R-HSA-6791312	TP53 Regulates Transcription of Cell Cycle Genes	0.1195	0.175443	0.0559434
R-HSA-9715370	Miro GTPase Cycle	0.0843676	0.140171	0.0558036
R-HSA-1433557	Signaling by SCF-KIT	0.0742162	0.129865	0.0556484
R-HSA-4570464	SUMOylation of RNA binding proteins	0.0821785	0.13779	0.0556119
R-HSA-2555396	Mitotic Metaphase and Anaphase	0.135078	0.190656	0.0555773
R-HSA-68882	Mitotic Anaphase	0.135078	0.190656	0.0555773
R-HSA-9013149	RAC1 GTPase cycle	0.075712	0.131179	0.0554668
R-HSA-977444	GABA B receptor activation	0.0275375	0.0828858	0.0553484
R-HSA-991365	Activation of GABAB receptors	0.0275375	0.0828858	0.0553484
R-HSA-9619665	EGR2 and SOX10-mediated initiation of Schwann cell myelination	0.0530877	0.108373	0.0552851
R-HSA-9022702	MECP2 regulates transcription of neuronal ligands	0.0871597	0.142442	0.0552827
R-HSA-202040	G-protein activation	0.0692783	0.124561	0.0552826
R-HSA-69202	Cyclin E associated events during G1/S transition	0.126127	0.181404	0.0552771
R-HSA-110314	Recognition of DNA damage by PCNA-containing replication complex	0.146239	0.201513	0.0552746
R-HSA-936964	Activation of IRF3/IRF7 mediated by TBK1/IKK epsilon	0.109187	0.164449	0.0552617
R-HSA-421270	Cell-cell junction organization	0.0477326	0.102958	0.0552256
R-HSA-177504	Retrograde neurotrophin signalling	0.0958211	0.150949	0.0551284
R-HSA-140342	Apoptosis induced DNA fragmentation	0.134767	0.189883	0.0551158
R-HSA-8985947	Interleukin-9 signaling	0.111864	0.166902	0.055038
R-HSA-389960	Formation of tubulin folding intermediates by CCT/TriC	0.135582	0.19061	0.0550279
R-HSA-3214842	HDMs demethylate histones	0.0813402	0.136257	0.0549164
R-HSA-1502540	Signaling by Activin	0.0658239	0.120724	0.0549003
R-HSA-5693616	Presynaptic phase of homologous DNA pairing and strand exchange	0.0627695	0.117646	0.0548766
R-HSA-164952	The role of Nef in HIV-1 replication and disease pathogenesis	0.120562	0.175389	0.0548275
R-HSA-5693579	Homologous DNA Pairing and Strand Exchange	0.0648661	0.119687	0.0548207
R-HSA-9670095	Inhibition of DNA recombination at telomere	0.117527	0.172326	0.0547987
R-HSA-5627123	RHO GTPases activate PAKs	0.0902971	0.145025	0.0547278
R-HSA-8952158	RUNX3 regulates BCL2L11 (BIM) transcription	0.12088	0.175585	0.0547043
R-HSA-428930	Thromboxane signalling through TP receptor	0.0950316	0.149697	0.0546653
R-HSA-5693567	HDR through Homologous Recombination (HRR) or Single Strand Annealing (SSA)	0.0898273	0.144448	0.0546208
R-HSA-9020958	Interleukin-21 signaling	0.101566	0.156182	0.0546161
R-HSA-71336	Pentose phosphate pathway	0.112452	0.167018	0.0545658
R-HSA-8849474	PTK6 Activates STAT3	0.0886163	0.14317	0.0545535
R-HSA-5654706	FRS-mediated FGFR3 signaling	0.00376985	0.0582732	0.0545034
R-HSA-6805567	Keratinization	0.0414794	0.0959704	0.054491
R-HSA-5693538	Homology Directed Repair	0.087579	0.142056	0.0544772
R-HSA-211945	Phase I - Functionalization of compounds	0.027046	0.0815214	0.0544754
R-HSA-5627083	RHO GTPases regulate CFTR trafficking	0.267451	0.321892	0.0544413
R-HSA-77387	Insulin receptor recycling	0.0590193	0.113414	0.0543943
R-HSA-397014	Muscle contraction	0.0533517	0.107737	0.0543851
R-HSA-381771	Synthesis, secretion, and inactivation of Glucagon-like Peptide-1 (GLP-1)	0.0519453	0.106302	0.0543569
R-HSA-420029	Tight junction interactions	0.0572278	0.111468	0.0542401
R-HSA-8955332	Carboxyterminal post-translational modifications of tubulin	0.119871	0.174098	0.0542264
R-HSA-5624958	ARL13B-mediated ciliary trafficking of INPP5E	0.0557552	0.109976	0.0542203
R-HSA-199920	CREB phosphorylation	0.143262	0.19739	0.0541281
R-HSA-9035034	RHOF GTPase cycle	0.0683678	0.122492	0.0541245
R-HSA-451927	Interleukin-2 family signaling	0.0743148	0.128438	0.0541236
R-HSA-5626467	RHO GTPases activate IQGAPs	0.108447	0.162463	0.0540159
R-HSA-427389	ERCC6 (CSB) and EHMT2 (G9a) positively regulate rRNA expression	0.0983098	0.152269	0.0539591
R-HSA-1474165	Reproduction	0.0848827	0.138814	0.0539309
R-HSA-1268020	Mitochondrial protein import	0.123577	0.177425	0.0538481
R-HSA-68949	Orc1 removal from chromatin	0.128882	0.182601	0.053719
R-HSA-110328	Recognition and association of DNA glycosylase with site containing an affected pyrimidine	0.11003	0.163714	0.0536833
R-HSA-110329	Cleavage of the damaged pyrimidine	0.11003	0.163714	0.0536833
R-HSA-73928	Depyrimidination	0.11003	0.163714	0.0536833
R-HSA-77289	Mitochondrial Fatty Acid Beta-Oxidation	0.0703909	0.124068	0.0536775
R-HSA-3249367	STAT6-mediated induction of chemokines	0.120861	0.17451	0.0536493
R-HSA-5654687	Downstream signaling of activated FGFR1	0.00455739	0.0581906	0.0536332
R-HSA-674695	RNA Polymerase II Pre-transcription Events	0.113615	0.167196	0.0535812
R-HSA-5693607	Processing of DNA double-strand break ends	0.0909447	0.144507	0.0535625
R-HSA-4086398	Ca2+ pathway	0.10276	0.156282	0.0535219
R-HSA-5674135	MAP2K and MAPK activation	0.105349	0.158869	0.0535203
R-HSA-1362409	Mitochondrial iron-sulfur cluster biogenesis	0.205719	0.25923	0.0535109
R-HSA-2032785	YAP1- and WWTR1 (TAZ)-stimulated gene expression	0.0533488	0.10683	0.0534813
R-HSA-3214858	RMTs methylate histone arginines	0.0977537	0.151183	0.0534293
R-HSA-400511	Synthesis, secretion, and inactivation of Glucose-dependent Insulinotropic Polypeptide (GIP)	0.0586151	0.111988	0.0533726
R-HSA-9615933	Postmitotic nuclear pore complex (NPC) reformation	0.0922126	0.145373	0.0531609
R-HSA-381676	Glucagon-like Peptide-1 (GLP1) regulates insulin secretion	0.107381	0.16053	0.0531486
R-HSA-429958	mRNA decay by 3' to 5' exoribonuclease	0.0658378	0.118872	0.0530338
R-HSA-8943723	Regulation of PTEN mRNA translation	0.13864	0.191628	0.0529887
R-HSA-157858	Gap junction trafficking and regulation	0.116479	0.169407	0.0529284
R-HSA-194068	Bile acid and bile salt metabolism	0.0828696	0.135772	0.0529023
R-HSA-6782135	Dual incision in TC-NER	0.135376	0.18826	0.0528842
R-HSA-190828	Gap junction trafficking	0.11099	0.163806	0.0528163
R-HSA-5654696	Downstream signaling of activated FGFR2	0.00577627	0.0585889	0.0528127
R-HSA-1299316	TWIK-releated acid-sensitive K+ channel (TASK)	0.134693	0.187449	0.0527559
R-HSA-445717	Aquaporin-mediated transport	0.0715968	0.124322	0.0527248
R-HSA-112382	Formation of RNA Pol II elongation complex	0.122372	0.175053	0.0526805
R-HSA-75955	RNA Polymerase II Transcription Elongation	0.122372	0.175053	0.0526805
R-HSA-5682910	LGI-ADAM interactions	0.039341	0.0919882	0.0526471
R-HSA-5685938	HDR through Single Strand Annealing (SSA)	0.0645811	0.117225	0.0526439
R-HSA-512988	Interleukin-3, Interleukin-5 and GM-CSF signaling	0.0908515	0.143433	0.0525818
R-HSA-5654708	Downstream signaling of activated FGFR3	0.00638767	0.0588992	0.0525115
R-HSA-445144	Signal transduction by L1	0.112038	0.164458	0.0524198
R-HSA-9032845	Activated NTRK2 signals through CDK5	0.11068	0.162811	0.0521312
R-HSA-9013404	RAC2 GTPase cycle	0.0967025	0.148794	0.0520911
R-HSA-198753	ERK/MAPK targets	0.122645	0.17472	0.052075
R-HSA-1253288	Downregulation of ERBB4 signaling	0.147297	0.199348	0.0520506
R-HSA-6782210	Gap-filling DNA repair synthesis and ligation in TC-NER	0.135654	0.187603	0.0519487
R-HSA-389977	Post-chaperonin tubulin folding pathway	0.205262	0.257121	0.0518586
R-HSA-73929	Base-Excision Repair, AP Site Formation	0.111502	0.16327	0.0517675
R-HSA-9607240	FLT3 Signaling	0.0952285	0.146938	0.051709
R-HSA-975110	TRAF6 mediated IRF7 activation in TLR7/8 or 9 signaling	0.132919	0.184592	0.0516734
R-HSA-5693537	Resolution of D-Loop Structures	0.0614664	0.113053	0.0515867
R-HSA-418217	G beta:gamma signalling through PLC beta	0.0834677	0.135045	0.051577
R-HSA-500657	Presynaptic function of Kainate receptors	0.0834677	0.135045	0.051577
R-HSA-5693568	Resolution of D-loop Structures through Holliday Junction Intermediates	0.0618855	0.113415	0.0515299
R-HSA-5654716	Downstream signaling of activated FGFR4	0.00575586	0.0572648	0.051509
R-HSA-1483191	Synthesis of PC	0.13126	0.182769	0.0515085
R-HSA-163358	PKA-mediated phosphorylation of key metabolic factors	0.113031	0.164356	0.0513255
R-HSA-163359	Glucagon signaling in metabolic regulation	0.0836998	0.134822	0.0511219
R-HSA-9020956	Interleukin-27 signaling	0.0968562	0.147764	0.0509078
R-HSA-174184	Cdc20:Phospho-APC/C mediated degradation of Cyclin A	0.15777	0.208625	0.0508547
R-HSA-193692	Regulated proteolysis of p75NTR	0.147755	0.198598	0.050843
R-HSA-1296071	Potassium Channels	-0.0272079	0.0235749	0.0507828
R-HSA-4641265	Repression of WNT target genes	0.0774264	0.128156	0.0507291
R-HSA-2892245	POU5F1 (OCT4), SOX2, NANOG repress genes related to differentiation	0.112232	0.162955	0.0507226
R-HSA-181429	Serotonin Neurotransmitter Release Cycle	0.0367477	0.0874513	0.0507036
R-HSA-8939245	RUNX1 regulates transcription of genes involved in BCR signaling	0.0898301	0.140522	0.0506924
R-HSA-5693554	Resolution of D-loop Structures through Synthesis-Dependent Strand Annealing (SDSA)	0.0649189	0.115589	0.05067
R-HSA-983189	Kinesins	0.0469129	0.0975658	0.0506528
R-HSA-5696400	Dual Incision in GG-NER	0.141968	0.192607	0.0506395
R-HSA-179419	APC:Cdc20 mediated degradation of cell cycle proteins prior to satisfation of the cell cycle checkpoint	0.157789	0.208374	0.0505848
R-HSA-3928662	EPHB-mediated forward signaling	0.113653	0.164196	0.0505431
R-HSA-1295596	Spry regulation of FGF signaling	0.104459	0.15499	0.0505316
R-HSA-180336	SHC1 events in EGFR signaling	0.106118	0.156571	0.0504526
R-HSA-444473	Formyl peptide receptors bind formyl peptides and many other ligands	0.133486	0.183928	0.0504416
R-HSA-8984722	Interleukin-35 Signalling	0.0921312	0.142358	0.0502266
R-HSA-3371378	Regulation by c-FLIP	0.0349435	0.0850243	0.0500808
R-HSA-5218900	CASP8 activity is inhibited	0.0349435	0.0850243	0.0500808
R-HSA-69416	Dimerization of procaspase-8	0.0349435	0.0850243	0.0500808
R-HSA-5685942	HDR through Homologous Recombination (HRR)	0.0928324	0.142859	0.0500264
R-HSA-140534	Caspase activation via Death Receptors in the presence of ligand	0.0324355	0.0824268	0.0499913
R-HSA-8854518	AURKA Activation by TPX2	0.0890072	0.138979	0.0499717
R-HSA-5576892	Phase 0 - rapid depolarisation	0.039278	0.0891495	0.0498715
R-HSA-264642	Acetylcholine Neurotransmitter Release Cycle	0.0477253	0.0975043	0.049779
R-HSA-6785631	ERBB2 Regulates Cell Motility	0.112584	0.162358	0.0497741
R-HSA-390696	Adrenoceptors	0.0726002	0.122324	0.0497241
R-HSA-400508	Incretin synthesis, secretion, and inactivation	0.053287	0.103004	0.0497168
R-HSA-169893	Prolonged ERK activation events	0.0763664	0.126024	0.0496577
R-HSA-1251932	PLCG1 events in ERBB2 signaling	0.105418	0.155048	0.0496292
R-HSA-1963642	PI3K events in ERBB2 signaling	0.103029	0.15261	0.0495815
R-HSA-111453	BH3-only proteins associate with and inactivate anti-apoptotic BCL-2 members	0.117316	0.166873	0.0495572
R-HSA-159418	Recycling of bile acids and salts	0.111079	0.160622	0.0495432
R-HSA-73856	RNA Polymerase II Transcription Termination	0.173401	0.222912	0.0495107
R-HSA-427413	NoRC negatively regulates rRNA expression	0.102799	0.152242	0.0494428
R-HSA-162658	Golgi Cisternae Pericentriolar Stack Reorganization	0.0537538	0.103186	0.049432
R-HSA-9603798	Class I peroxisomal membrane protein import	0.0480427	0.0974004	0.0493577
R-HSA-8964315	G beta:gamma signalling through BTK	0.101374	0.150701	0.0493275
R-HSA-1855183	Synthesis of IP2, IP, and Ins in the cytosol	0.00254023	0.0518433	0.0493031
R-HSA-2559586	DNA Damage/Telomere Stress Induced Senescence	0.104265	0.153495	0.0492302
R-HSA-1059683	Interleukin-6 signaling	0.086011	0.13524	0.0492289
R-HSA-75035	Chk1/Chk2(Cds1) mediated inactivation of Cyclin B:Cdk1 complex	0.0635429	0.112726	0.0491835
R-HSA-2995410	Nuclear Envelope (NE) Reassembly	0.123355	0.172509	0.0491537
R-HSA-373076	Class A/1 (Rhodopsin-like receptors)	0.0749243	0.124048	0.0491233
R-HSA-203927	MicroRNA (miRNA) biogenesis	0.143977	0.193005	0.049028
R-HSA-179409	APC-Cdc20 mediated degradation of Nek2A	0.141551	0.190578	0.0490266
R-HSA-444209	Free fatty acid receptors	0.0753857	0.12441	0.049024
R-HSA-9022699	MECP2 regulates neuronal receptors and channels	0.0851184	0.134127	0.0490081
R-HSA-159230	Transport of the SLBP Dependant Mature mRNA	0.104579	0.153477	0.0488982
R-HSA-176409	APC/C:Cdc20 mediated degradation of mitotic proteins	0.157652	0.206544	0.048892
R-HSA-5654726	Negative regulation of FGFR1 signaling	0.0964452	0.145271	0.048826
R-HSA-6790901	rRNA modification in the nucleus and cytosol	0.122403	0.171226	0.0488232
R-HSA-159234	Transport of Mature mRNAs Derived from Intronless Transcripts	0.109625	0.158436	0.0488111
R-HSA-5663220	RHO GTPases Activate Formins	0.107137	0.155891	0.0487538
R-HSA-5654727	Negative regulation of FGFR2 signaling	0.096058	0.144733	0.0486748
R-HSA-6793080	rRNA modification in the mitochondrion	0.0807089	0.129353	0.0486442
R-HSA-416482	G alpha (12/13) signalling events	0.0796084	0.128193	0.0485851
R-HSA-5654732	Negative regulation of FGFR3 signaling	0.0972247	0.145756	0.0485315
R-HSA-9708530	Regulation of BACH1 activity	0.130672	0.1792	0.0485283
R-HSA-72306	tRNA processing	0.0951599	0.143674	0.0485139
R-HSA-191859	snRNP Assembly	0.137192	0.185698	0.0485066
R-HSA-194441	Metabolism of non-coding RNA	0.137192	0.185698	0.0485066
R-HSA-6781827	Transcription-Coupled Nucleotide Excision Repair (TC-NER)	0.139633	0.188094	0.0484605
R-HSA-83936	Transport of nucleosides and free purine and pyrimidine bases across the plasma membrane	0.0576021	0.106038	0.048436
R-HSA-8951430	RUNX3 regulates WNT signaling	0.116792	0.165183	0.048391
R-HSA-186797	Signaling by PDGF	0.0440381	0.0923742	0.0483362
R-HSA-112040	G-protein mediated events	0.0747753	0.123101	0.0483255
R-HSA-70268	Pyruvate metabolism	0.15586	0.204168	0.0483084
R-HSA-442720	CREB1 phosphorylation through the activation of Adenylate Cyclase	0.101014	0.149235	0.0482202
R-HSA-163767	PP2A-mediated dephosphorylation of key metabolic factors	0.0637392	0.111856	0.0481165
R-HSA-5654733	Negative regulation of FGFR4 signaling	0.0965626	0.144658	0.0480949
R-HSA-8847993	ERBB2 Activates PTK6 Signaling	0.110518	0.158597	0.048079
R-HSA-9013424	RHOV GTPase cycle	0.0528468	0.100904	0.0480575
R-HSA-73864	RNA Polymerase I Transcription	0.089215	0.137268	0.0480534
R-HSA-9008059	Interleukin-37 signaling	0.0858951	0.133936	0.0480409
R-HSA-9034015	Signaling by NTRK3 (TRKC)	0.0763722	0.124398	0.0480255
R-HSA-193144	Estrogen biosynthesis	0.0927992	0.140694	0.0478949
R-HSA-187687	Signalling to ERKs	0.0812411	0.128971	0.0477299
R-HSA-392851	Prostacyclin signalling through prostacyclin receptor	0.108363	0.156062	0.0476995
R-HSA-390247	Beta-oxidation of very long chain fatty acids	0.0250154	0.0727145	0.047699
R-HSA-8980692	RHOA GTPase cycle	0.0758889	0.123581	0.0476925
R-HSA-5696397	Gap-filling DNA repair synthesis and ligation in GG-NER	0.1425	0.190157	0.0476564
R-HSA-9614657	FOXO-mediated transcription of cell death genes	0.0940238	0.141679	0.0476555
R-HSA-2028269	Signaling by Hippo	0.0575563	0.105204	0.0476475
R-HSA-170984	ARMS-mediated activation	0.0771743	0.124813	0.0476383
R-HSA-196025	Formation of annular gap junctions	0.114535	0.162173	0.047638
R-HSA-3928665	EPH-ephrin mediated repulsion of cells	0.109395	0.156969	0.0475739
R-HSA-380259	Loss of Nlp from mitotic centrosomes	0.089365	0.136898	0.0475329
R-HSA-380284	Loss of proteins required for interphase microtubule organization from the centrosome	0.089365	0.136898	0.0475329
R-HSA-2559584	Formation of Senescence-Associated Heterochromatin Foci (SAHF)	0.125553	0.173083	0.0475307
R-HSA-5625886	Activated PKN1 stimulates transcription of AR (androgen receptor) regulated genes KLK2 and KLK3	0.076729	0.124249	0.0475198
R-HSA-5673000	RAF activation	0.116551	0.163968	0.0474169
R-HSA-3371568	Attenuation phase	0.0774746	0.124766	0.0472919
R-HSA-9010642	ROBO receptors bind AKAP5	0.111069	0.158356	0.0472873
R-HSA-1855204	Synthesis of IP3 and IP4 in the cytosol	0.0225528	0.0698038	0.047251
R-HSA-212718	EGFR interacts with phospholipase C-gamma	0.104102	0.151328	0.0472259
R-HSA-9705462	Inactivation of CSF3 (G-CSF) signaling	0.133513	0.180698	0.0471846
R-HSA-1980145	Signaling by NOTCH2	0.131243	0.178391	0.0471475
R-HSA-167044	Signalling to RAS	0.0894062	0.136514	0.047108
R-HSA-196108	Pregnenolone biosynthesis	0.101964	0.149067	0.0471029
R-HSA-112043	PLC beta mediated events	0.0771198	0.124214	0.0470946
R-HSA-189451	Heme biosynthesis	-0.0111909	0.0358999	0.0470909
R-HSA-69017	CDK-mediated phosphorylation and removal of Cdc6	0.153608	0.200493	0.0468855
R-HSA-6804116	TP53 Regulates Transcription of Genes Involved in G1 Cell Cycle Arrest	0.11113	0.157909	0.0467799
R-HSA-5625970	RHO GTPases activate KTN1	0.138623	0.185346	0.0467232
R-HSA-380270	Recruitment of mitotic centrosome proteins and complexes	0.0898369	0.136535	0.0466979
R-HSA-380287	Centrosome maturation	0.0898369	0.136535	0.0466979
R-HSA-427359	SIRT1 negatively regulates rRNA expression	0.0925958	0.13926	0.0466642
R-HSA-163210	Formation of ATP by chemiosmotic coupling	0.256863	0.30345	0.046587
R-HSA-5620916	VxPx cargo-targeting to cilium	0.0545144	0.101073	0.046559
R-HSA-73854	RNA Polymerase I Promoter Clearance	0.0922811	0.138797	0.0465159
R-HSA-5389840	Mitochondrial translation elongation	0.203207	0.249686	0.0464789
R-HSA-5684264	MAP3K8 (TPL2)-dependent MAPK1/3 activation	0.139131	0.185603	0.0464721
R-HSA-139910	Activation of BMF and translocation to mitochondria	0.0890009	0.135431	0.0464304
R-HSA-380320	Recruitment of NuMA to mitotic centrosomes	0.0911988	0.137607	0.0464078
R-HSA-6796648	TP53 Regulates Transcription of DNA Repair Genes	0.111619	0.157997	0.0463774
R-HSA-5419276	Mitochondrial translation termination	0.201534	0.247866	0.0463325
R-HSA-159227	Transport of the SLBP independent Mature mRNA	0.104998	0.151328	0.0463294
R-HSA-9017802	Noncanonical activation of NOTCH3	0.217292	0.263587	0.0462943
R-HSA-2586552	Signaling by Leptin	0.072375	0.118618	0.046243
R-HSA-1963640	GRB2 events in ERBB2 signaling	0.111081	0.157324	0.0462428
R-HSA-5696398	Nucleotide Excision Repair	0.123148	0.169351	0.0462035
R-HSA-9696273	RND1 GTPase cycle	0.0635787	0.109741	0.0461624
R-HSA-174824	Plasma lipoprotein assembly, remodeling, and clearance	0.109709	0.155826	0.0461178
R-HSA-8937144	Aryl hydrocarbon receptor signalling	0.0474799	0.0935956	0.0461157
R-HSA-8964572	Lipid particle organization	0.0516324	0.0976663	0.046034
R-HSA-159231	Transport of Mature mRNA Derived from an Intronless Transcript	0.110087	0.156043	0.0459556
R-HSA-450341	Activation of the AP-1 family of transcription factors	0.124124	0.169959	0.0458352
R-HSA-198203	PI3K/AKT activation	0.103921	0.149754	0.0458329
R-HSA-8874211	CREB3 factors activate genes	0.0848862	0.130638	0.0457523
R-HSA-425366	Transport of bile salts and organic acids, metal ions and amine compounds	0.058036	0.103704	0.045668
R-HSA-111452	Activation and oligomerization of BAK protein	0.192291	0.237948	0.045657
R-HSA-9634600	Regulation of glycolysis by fructose 2,6-bisphosphate metabolism	0.108159	0.153802	0.0456429
R-HSA-376172	DSCAM interactions	0.0976366	0.143244	0.0456078
R-HSA-5621575	CD209 (DC-SIGN) signaling	0.134895	0.18039	0.0454945
R-HSA-159236	Transport of Mature mRNA derived from an Intron-Containing Transcript	0.133001	0.178448	0.0454472
R-HSA-198693	AKT phosphorylates targets in the nucleus	0.135653	0.18103	0.0453762
R-HSA-525793	Myogenesis	0.086152	0.131518	0.0453657
R-HSA-1474151	Tetrahydrobiopterin (BH4) synthesis, recycling, salvage and regulation	0.111661	0.156839	0.0451782
R-HSA-8866427	VLDLR internalisation and degradation	0.135291	0.180455	0.0451641
R-HSA-9013695	NOTCH4 Intracellular Domain Regulates Transcription	0.104631	0.149793	0.0451617
R-HSA-9013973	TICAM1-dependent activation of IRF3/IRF7	0.138958	0.184102	0.0451442
R-HSA-210744	Regulation of gene expression in late stage (branching morphogenesis) pancreatic bud precursor cells	0.103241	0.148377	0.0451356
R-HSA-190873	Gap junction degradation	0.115893	0.160964	0.0450715
R-HSA-72187	mRNA 3'-end processing	0.169089	0.214138	0.0450493
R-HSA-69231	Cyclin D associated events in G1	0.100642	0.145685	0.0450439
R-HSA-69236	G1 Phase	0.100642	0.145685	0.0450439
R-HSA-198745	Signalling to STAT3	0.0980928	0.143093	0.0450007
R-HSA-1483206	Glycerophospholipid biosynthesis	0.0814084	0.126365	0.0449569
R-HSA-9617828	FOXO-mediated transcription of cell cycle genes	0.102531	0.147405	0.0448747
R-HSA-196849	Metabolism of water-soluble vitamins and cofactors	0.0370647	0.0818546	0.04479
R-HSA-373755	Semaphorin interactions	0.0846348	0.129408	0.0447729
R-HSA-6781823	Formation of TC-NER Pre-Incision Complex	0.147298	0.192031	0.0447331
R-HSA-2871796	FCERI mediated MAPK activation	0.0784874	0.123171	0.0446839
R-HSA-6807047	Cholesterol biosynthesis via desmosterol	0.112517	0.157196	0.044679
R-HSA-6807062	Cholesterol biosynthesis via lathosterol	0.112517	0.157196	0.044679
R-HSA-450282	MAPK targets/ Nuclear events mediated by MAP kinases	0.125958	0.17059	0.0446316
R-HSA-8949215	Mitochondrial calcium ion transport	0.161696	0.2063	0.044604
R-HSA-1250196	SHC1 events in ERBB2 signaling	0.100087	0.144629	0.0445422
R-HSA-418592	ADP signalling through P2Y purinoceptor 1	0.0958871	0.140425	0.0445381
R-HSA-390918	Peroxisomal lipid metabolism	0.0192451	0.0637194	0.0444743
R-HSA-6811438	Intra-Golgi traffic	0.0854043	0.129833	0.0444289
R-HSA-5250924	B-WICH complex positively regulates rRNA expression	0.108545	0.152929	0.0443846
R-HSA-5663213	RHO GTPases Activate WASPs and WAVEs	0.119488	0.163839	0.044351
R-HSA-2173795	Downregulation of SMAD2/3:SMAD4 transcriptional activity	0.112505	0.156847	0.0443422
R-HSA-110312	Translesion synthesis by REV1	0.142141	0.186483	0.0443413
R-HSA-74751	Insulin receptor signalling cascade	0.0373729	0.0816148	0.0442419
R-HSA-5601884	PIWI-interacting RNA (piRNA) biogenesis	0.1102	0.154411	0.0442119
R-HSA-3371571	HSF1-dependent transactivation	0.0819713	0.126183	0.0442119
R-HSA-3000484	Scavenging by Class F Receptors	0.101108	0.145314	0.0442064
R-HSA-5655862	Translesion synthesis by POLK	0.141786	0.185989	0.044203
R-HSA-9013407	RHOH GTPase cycle	0.105586	0.149769	0.0441823
R-HSA-1237112	Methionine salvage pathway	0.140169	0.184244	0.0440751
R-HSA-8939243	RUNX1 interacts with co-factors whose precise effect on RUNX1 targets is not known	0.129954	0.173974	0.0440199
R-HSA-936440	Negative regulators of DDX58/IFIH1 signaling	0.107148	0.151164	0.0440157
R-HSA-9020933	Interleukin-23 signaling	0.0813561	0.125336	0.04398
R-HSA-4411364	Binding of TCF/LEF:CTNNB1 to target gene promoters	0.106989	0.15096	0.0439705
R-HSA-174411	Polymerase switching on the C-strand of the telomere	0.125121	0.16909	0.0439688
R-HSA-352230	Amino acid transport across the plasma membrane	0.0391288	0.0830897	0.0439609
R-HSA-179812	GRB2 events in EGFR signaling	0.112531	0.156488	0.0439578
R-HSA-425397	Transport of vitamins, nucleosides, and related molecules	0.0308441	0.074789	0.0439448
R-HSA-4755510	SUMOylation of immune response proteins	0.128251	0.172137	0.0438855
R-HSA-8868766	rRNA processing in the mitochondrion	0.0926468	0.136528	0.0438814
R-HSA-170968	Frs2-mediated activation	0.089846	0.133637	0.0437906
R-HSA-76071	RNA Polymerase III Transcription Initiation From Type 3 Promoter	0.0792735	0.123036	0.0437622
R-HSA-181430	Norepinephrine Neurotransmitter Release Cycle	0.0422477	0.0858522	0.0436045
R-HSA-8849468	PTK6 Regulates Proteins Involved in RNA Processing	0.109275	0.1528	0.0435245
R-HSA-392517	Rap1 signalling	0.108046	0.151561	0.0435151
R-HSA-3371511	HSF1 activation	0.0821231	0.125637	0.0435138
R-HSA-5654736	Signaling by FGFR1	0.0699249	0.113409	0.0434844
R-HSA-2029482	Regulation of actin dynamics for phagocytic cup formation	0.0870909	0.130565	0.0434741
R-HSA-2559582	Senescence-Associated Secretory Phenotype (SASP)	0.123246	0.166711	0.0434647
R-HSA-5250913	Positive epigenetic regulation of rRNA expression	0.104421	0.147867	0.0434464
R-HSA-74752	Signaling by Insulin receptor	0.040479	0.0838014	0.0433224
R-HSA-8849932	Synaptic adhesion-like molecules	0.0750955	0.118296	0.0432003
R-HSA-8854691	Interleukin-20 family signaling	0.0753948	0.118509	0.0431146
R-HSA-198323	AKT phosphorylates targets in the cytosol	0.130905	0.174	0.0430946
R-HSA-1912408	Pre-NOTCH Transcription and Translation	0.130199	0.173266	0.0430678
R-HSA-450294	MAP kinase activation	0.130544	0.173611	0.043067
R-HSA-8941856	RUNX3 regulates NOTCH signaling	0.111038	0.154082	0.0430443
R-HSA-5696395	Formation of Incision Complex in GG-NER	0.117764	0.160642	0.0428786
R-HSA-9614399	Regulation of localization of FOXO transcription factors	0.0904107	0.133288	0.0428768
R-HSA-425393	Transport of inorganic cations/anions and amino acids/oligopeptides	0.0184497	0.0613115	0.0428618
R-HSA-8876198	RAB GEFs exchange GTP for GDP on RABs	0.0741603	0.116996	0.0428355
R-HSA-111933	Calmodulin induced events	0.0775212	0.120323	0.0428015
R-HSA-111997	CaM pathway	0.0775212	0.120323	0.0428015
R-HSA-73762	RNA Polymerase I Transcription Initiation	0.0861209	0.128909	0.0427882
R-HSA-432142	Platelet sensitization by LDL	0.070061	0.112846	0.0427852
R-HSA-8936459	RUNX1 regulates genes involved in megakaryocyte differentiation and platelet function	0.0937532	0.136495	0.0427419
R-HSA-5625900	RHO GTPases activate CIT	0.119013	0.161748	0.0427349
R-HSA-200425	Carnitine metabolism	0.0397955	0.082398	0.0426025
R-HSA-9609523	Insertion of tail-anchored proteins into the endoplasmic reticulum membrane	0.113686	0.156283	0.0425972
R-HSA-187706	Signalling to p38 via RIT and RIN	0.187314	0.229648	0.042334
R-HSA-1489509	DAG and IP3 signaling	0.071332	0.113654	0.0423224
R-HSA-373753	Nephrin family interactions	0.0694093	0.111601	0.0421919
R-HSA-73780	RNA Polymerase III Chain Elongation	0.080628	0.122797	0.0421693
R-HSA-73893	DNA Damage Bypass	0.127155	0.169286	0.0421304
R-HSA-933541	TRAF6 mediated IRF7 activation	0.0688756	0.11096	0.0420845
R-HSA-5620912	Anchoring of the basal body to the plasma membrane	0.0915729	0.133655	0.0420822
R-HSA-139915	Activation of PUMA and translocation to mitochondria	0.119376	0.161426	0.0420507
R-HSA-5656121	Translesion synthesis by POLI	0.141096	0.183037	0.0419409
R-HSA-193639	p75NTR signals via NF-kB	0.145873	0.187809	0.0419356
R-HSA-450520	HuR (ELAVL1) binds and stabilizes mRNA	0.118687	0.160615	0.0419274
R-HSA-2428928	IRS-related events triggered by IGF1R	0.0363128	0.0782174	0.0419046
R-HSA-3214847	HATs acetylate histones	0.0842451	0.126133	0.0418875
R-HSA-72202	Transport of Mature Transcript to Cytoplasm	0.137288	0.179124	0.0418358
R-HSA-76046	RNA Polymerase III Transcription Initiation	0.0826337	0.1244	0.0417662
R-HSA-203754	NOSIP mediated eNOS trafficking	0.0240622	0.0657902	0.041728
R-HSA-2404192	Signaling by Type 1 Insulin-like Growth Factor 1 Receptor (IGF1R)	0.0378705	0.079567	0.0416965
R-HSA-2428924	IGF1R signaling cascade	0.0378705	0.079567	0.0416965
R-HSA-8866907	Activation of the TFAP2 (AP-2) family of transcription factors	0.112752	0.154338	0.0415862
R-HSA-8849469	PTK6 Regulates RTKs and Their Effectors AKT1 and DOK1	0.144416	0.185965	0.0415492
R-HSA-2029480	Fcgamma receptor (FCGR) dependent phagocytosis	0.0827891	0.124303	0.0415137
R-HSA-399954	Sema3A PAK dependent Axon repulsion	0.0952949	0.136751	0.0414562
R-HSA-9707587	Regulation of HMOX1 expression and activity	0.140358	0.181805	0.0414469
R-HSA-448424	Interleukin-17 signaling	0.130389	0.171666	0.041277
R-HSA-202403	TCR signaling	0.112821	0.154079	0.0412581
R-HSA-210500	Glutamate Neurotransmitter Release Cycle	0.0482963	0.089552	0.0412557
R-HSA-5654743	Signaling by FGFR4	0.070741	0.111941	0.0411995
R-HSA-5693571	Nonhomologous End-Joining (NHEJ)	0.0803197	0.121518	0.0411986
R-HSA-9709957	Sensory Perception	0.0447771	0.0858882	0.0411111
R-HSA-198765	Signalling to ERK5	0.206369	0.24744	0.0410712
R-HSA-2559580	Oxidative Stress Induced Senescence	0.13209	0.173159	0.0410683
R-HSA-8964616	G beta:gamma signalling through CDC42	0.0823341	0.123396	0.0410622
R-HSA-8866652	Synthesis of active ubiquitin: roles of E1 and E2 enzymes	0.153714	0.194726	0.0410122
R-HSA-8853659	RET signaling	0.0709453	0.111951	0.0410054
R-HSA-111996	Ca-dependent events	0.0870398	0.128027	0.0409868
R-HSA-191273	Cholesterol biosynthesis	0.094653	0.135595	0.0409421
R-HSA-2485179	Activation of the phototransduction cascade	0.071249	0.112159	0.0409102
R-HSA-205025	NADE modulates death signalling	0.0438596	0.0847372	0.0408776
R-HSA-5250941	Negative epigenetic regulation of rRNA expression	0.100004	0.140847	0.0408433
R-HSA-8982491	Glycogen metabolism	0.171311	0.212125	0.0408141
R-HSA-2682334	EPH-Ephrin signaling	0.0969614	0.137773	0.0408117
R-HSA-452723	Transcriptional regulation of pluripotent stem cells	0.0796099	0.120342	0.0407325
R-HSA-5668599	RHO GTPases Activate NADPH Oxidases	0.0898246	0.13054	0.0407152
R-HSA-73980	RNA Polymerase III Transcription Termination	0.0667327	0.107441	0.0407086
R-HSA-177929	Signaling by EGFR	0.0841245	0.12458	0.0404555
R-HSA-3214815	HDACs deacetylate histones	0.0910532	0.131478	0.0404248
R-HSA-1428517	The citric acid (TCA) cycle and respiratory electron transport	0.158586	0.198925	0.0403384
R-HSA-1912422	Pre-NOTCH Expression and Processing	0.131191	0.171464	0.040273
R-HSA-8866654	E3 ubiquitin ligases ubiquitinate target proteins	0.119486	0.159726	0.0402393
R-HSA-2173789	TGF-beta receptor signaling activates SMADs	0.144806	0.185014	0.0402085
R-HSA-8983711	OAS antiviral response	0.11832	0.158481	0.0401605
R-HSA-9013508	NOTCH3 Intracellular Domain Regulates Transcription	0.10547	0.145589	0.0401182
R-HSA-5654741	Signaling by FGFR3	0.0720402	0.112116	0.0400755
R-HSA-165181	Inhibition of TSC complex formation by PKB	0.23746	0.277504	0.0400438
R-HSA-6807004	Negative regulation of MET activity	0.0869256	0.126932	0.0400068
R-HSA-202424	Downstream TCR signaling	0.132303	0.172265	0.0399618
R-HSA-877300	Interferon gamma signaling	0.156805	0.196764	0.0399586
R-HSA-209560	NF-kB is activated and signals survival	0.157358	0.197307	0.0399487
R-HSA-6804115	TP53 regulates transcription of additional cell cycle genes whose exact role in the p53 pathway remain uncertain	0.136126	0.176067	0.0399418
R-HSA-3214841	PKMTs methylate histone lysines	0.0990821	0.139012	0.03993
R-HSA-74158	RNA Polymerase III Transcription	0.073226	0.113127	0.0399012
R-HSA-749476	RNA Polymerase III Abortive And Retractive Initiation	0.073226	0.113127	0.0399012
R-HSA-418597	G alpha (z) signalling events	0.0840872	0.123985	0.0398979
R-HSA-8941855	RUNX3 regulates CDKN1A transcription	0.113898	0.153765	0.0398674
R-HSA-187577	SCF(Skp2)-mediated degradation of p27/p21	0.137488	0.177267	0.039779
R-HSA-5676594	TNF receptor superfamily (TNFSF) members mediating non-canonical NF-kB pathway	0.0636152	0.103316	0.039701
R-HSA-72163	mRNA Splicing - Major Pathway	0.154062	0.193702	0.0396403
R-HSA-937042	IRAK2 mediated activation of TAK1 complex	0.153229	0.192858	0.0396294
R-HSA-3769402	Deactivation of the beta-catenin transactivating complex	0.1098	0.149414	0.0396135
R-HSA-5620924	Intraflagellar transport	0.116331	0.155944	0.0396133
R-HSA-5696399	Global Genome Nucleotide Excision Repair (GG-NER)	0.122127	0.161676	0.0395482
R-HSA-9674555	Signaling by CSF3 (G-CSF)	0.107407	0.146917	0.0395101
R-HSA-193670	p75NTR negatively regulates cell cycle via SC1	0.0901273	0.129605	0.0394775
R-HSA-9639288	Amino acids regulate mTORC1	0.104399	0.143858	0.0394591
R-HSA-392518	Signal amplification	0.114875	0.154289	0.039414
R-HSA-114516	Disinhibition of SNARE formation	0.116669	0.156015	0.039346
R-HSA-166208	mTORC1-mediated signalling	0.11847	0.1578	0.03933
R-HSA-6806834	Signaling by MET	0.0855419	0.124856	0.039314
R-HSA-937072	TRAF6-mediated induction of TAK1 complex within TLR4 complex	0.144362	0.183669	0.0393068
R-HSA-975163	IRAK2 mediated activation of TAK1 complex upon TLR7/8 or 9 stimulation	0.144362	0.183669	0.0393068
R-HSA-888590	GABA synthesis, release, reuptake and degradation	0.0664946	0.105769	0.0392745
R-HSA-201556	Signaling by ALK	0.118023	0.157288	0.0392649
R-HSA-9619483	Activation of AMPK downstream of NMDARs	0.121201	0.160435	0.0392336
R-HSA-8978934	Metabolism of cofactors	0.108813	0.147984	0.0391712
R-HSA-3322077	Glycogen synthesis	0.182475	0.221612	0.0391364
R-HSA-1660514	Synthesis of PIPs at the Golgi membrane	0.105132	0.144212	0.0390801
R-HSA-264876	Insulin processing	0.0715508	0.110623	0.0390723
R-HSA-76066	RNA Polymerase III Transcription Initiation From Type 2 Promoter	0.0893313	0.12834	0.039009
R-HSA-8964043	Plasma lipoprotein clearance	0.115773	0.154777	0.0390037
R-HSA-9645460	Alpha-protein kinase 1 signaling pathway	0.15411	0.193072	0.0389611
R-HSA-76061	RNA Polymerase III Transcription Initiation From Type 1 Promoter	0.091511	0.130419	0.0389078
R-HSA-1251985	Nuclear signaling by ERBB4	0.132882	0.171642	0.03876
R-HSA-983705	Signaling by the B Cell Receptor (BCR)	0.122792	0.161545	0.038753
R-HSA-201722	Formation of the beta-catenin:TCF transactivating complex	0.101191	0.139878	0.0386871
R-HSA-9013507	NOTCH3 Activation and Transmission of Signal to the Nucleus	0.1466	0.185208	0.0386076
R-HSA-186763	Downstream signal transduction	0.0540406	0.0926421	0.0386016
R-HSA-450302	activated TAK1 mediates p38 MAPK activation	0.147575	0.186094	0.0385187
R-HSA-422356	Regulation of insulin secretion	0.0852241	0.123647	0.0384224
R-HSA-5368286	Mitochondrial translation initiation	0.179142	0.217545	0.0384026
R-HSA-881907	Gastrin-CREB signalling pathway via PKC and MAPK	0.111925	0.150259	0.0383345
R-HSA-6783589	Interleukin-6 family signaling	0.0854547	0.123783	0.0383284
R-HSA-428540	Activation of RAC1	0.0586232	0.0969301	0.0383068
R-HSA-72172	mRNA Splicing	0.153429	0.191713	0.038284
R-HSA-6787450	tRNA modification in the mitochondrion	0.0701765	0.108459	0.0382823
R-HSA-373752	Netrin-1 signaling	0.0743094	0.11258	0.0382709
R-HSA-392170	ADP signalling through P2Y purinoceptor 12	0.113622	0.151859	0.0382367
R-HSA-9014325	TICAM1,TRAF6-dependent induction of TAK1 complex	0.154719	0.192944	0.0382243
R-HSA-1500931	Cell-Cell communication	0.0664833	0.104683	0.0381997
R-HSA-379716	Cytosolic tRNA aminoacylation	0.106291	0.144379	0.0380878
R-HSA-9615017	FOXO-mediated transcription of oxidative stress, metabolic and neuronal genes	0.0923068	0.130344	0.038037
R-HSA-70171	Glycolysis	0.10054	0.138566	0.0380261
R-HSA-8948747	Regulation of PTEN localization	0.124722	0.162568	0.0378468
R-HSA-6783310	Fanconi Anemia Pathway	0.0932328	0.131048	0.0378151
R-HSA-350054	Notch-HLH transcription pathway	0.106529	0.144243	0.0377145
R-HSA-8866376	Reelin signalling pathway	0.106139	0.14368	0.0375414
R-HSA-69560	Transcriptional activation of p53 responsive genes	0.126528	0.164038	0.0375108
R-HSA-69895	Transcriptional activation of cell cycle inhibitor p21	0.126528	0.164038	0.0375108
R-HSA-429914	Deadenylation-dependent mRNA decay	0.161473	0.198738	0.0372656
R-HSA-6803204	TP53 Regulates Transcription of Genes Involved in Cytochrome C Release	0.107508	0.144767	0.0372584
R-HSA-6804758	Regulation of TP53 Activity through Acetylation	0.0944443	0.131684	0.0372397
R-HSA-380994	ATF4 activates genes in response to endoplasmic reticulum stress	0.086289	0.123396	0.0371067
R-HSA-212676	Dopamine Neurotransmitter Release Cycle	0.0416176	0.078574	0.0369564
R-HSA-8866910	TFAP2 (AP-2) family regulates transcription of growth factors and their receptors	0.172531	0.209476	0.036945
R-HSA-8878159	Transcriptional regulation by RUNX3	0.132904	0.169808	0.0369039
R-HSA-879415	Advanced glycosylation endproduct receptor signaling	0.1429	0.179748	0.0368488
R-HSA-212165	Epigenetic regulation of gene expression	0.103717	0.140566	0.0368482
R-HSA-8983432	Interleukin-15 signaling	0.0897644	0.126552	0.0367876
R-HSA-180024	DARPP-32 events	0.109054	0.1458	0.0367468
R-HSA-2871837	FCERI mediated NF-kB activation	0.146712	0.183449	0.0367365
R-HSA-373760	L1CAM interactions	0.104647	0.141313	0.0366664
R-HSA-918233	TRAF3-dependent IRF activation pathway	0.106795	0.14346	0.0366653
R-HSA-5674499	Negative feedback regulation of MAPK pathway	0.146789	0.183414	0.0366241
R-HSA-5218921	VEGFR2 mediated cell proliferation	0.0841181	0.120601	0.0364834
R-HSA-171007	p38MAPK events	0.128092	0.164563	0.0364709
R-HSA-209543	p75NTR recruits signalling complexes	0.141792	0.178259	0.0364666
R-HSA-437239	Recycling pathway of L1	0.132243	0.168658	0.0364147
R-HSA-73863	RNA Polymerase I Transcription Termination	0.0863738	0.122729	0.0363548
R-HSA-69473	G2/M DNA damage checkpoint	0.0932163	0.129515	0.0362989
R-HSA-182971	EGFR downregulation	0.0942127	0.1305	0.0362873
R-HSA-198933	Immunoregulatory interactions between a Lymphoid and a non-Lymphoid cell	0.154404	0.190542	0.036138
R-HSA-1358803	Downregulation of ERBB2:ERBB3 signaling	0.148883	0.185011	0.0361275
R-HSA-202733	Cell surface interactions at the vascular wall	0.0778243	0.113915	0.0360911
R-HSA-8852276	The role of GTSE1 in G2/M progression after G2 checkpoint	0.140331	0.176418	0.0360874
R-HSA-9006115	Signaling by NTRK2 (TRKB)	0.065099	0.10117	0.0360711
R-HSA-111448	Activation of NOXA and translocation to mitochondria	0.130997	0.167063	0.0360662
R-HSA-9634638	Estrogen-dependent nuclear events downstream of ESR-membrane signaling	0.115035	0.151009	0.0359744
R-HSA-2559585	Oncogene Induced Senescence	0.145388	0.181286	0.0358978
R-HSA-112399	IRS-mediated signalling	0.0339717	0.0697201	0.0357484
R-HSA-3371453	Regulation of HSF1-mediated heat shock response	0.078846	0.114561	0.0357153
R-HSA-111447	Activation of BAD and translocation to mitochondria	0.102092	0.137806	0.0357136
R-HSA-3371556	Cellular response to heat stress	0.0864631	0.122061	0.0355979
R-HSA-8863795	Downregulation of ERBB2 signaling	0.12681	0.162284	0.0354736
R-HSA-163560	Triglyceride catabolism	0.114412	0.149811	0.0353994
R-HSA-1169091	Activation of NF-kappaB in B cells	0.149816	0.185151	0.035335
R-HSA-2179392	EGFR Transactivation by Gastrin	0.115266	0.150567	0.0353004
R-HSA-1227986	Signaling by ERBB2	0.11477	0.150037	0.0352663
R-HSA-3232142	SUMOylation of ubiquitinylation proteins	0.0887841	0.123949	0.0351646
R-HSA-5658442	Regulation of RAS by GAPs	0.152928	0.188052	0.0351237
R-HSA-9012852	Signaling by NOTCH3	0.137828	0.172943	0.0351154
R-HSA-3899300	SUMOylation of transcription cofactors	0.0981681	0.133267	0.0350987
R-HSA-71387	Metabolism of carbohydrates	0.0797219	0.1148	0.0350784
R-HSA-8941858	Regulation of RUNX3 expression and activity	0.166708	0.20171	0.0350021
R-HSA-2173796	SMAD2/SMAD3:SMAD4 heterotrimer regulates transcription	0.1211	0.156082	0.0349823
R-HSA-442755	Activation of NMDA receptors and postsynaptic events	0.0826783	0.117543	0.0348644
R-HSA-937041	IKK complex recruitment mediated by RIP1	0.130404	0.165262	0.0348585
R-HSA-450321	JNK (c-Jun kinases) phosphorylation and activation mediated by activated human TAK1	0.143305	0.178148	0.0348433
R-HSA-168927	TICAM1, RIP1-mediated IKK complex recruitment	0.137148	0.17199	0.034842
R-HSA-1168372	Downstream signaling events of B Cell Receptor (BCR)	0.150729	0.185561	0.0348323
R-HSA-110320	Translesion Synthesis by POLH	0.138316	0.173126	0.0348098
R-HSA-983170	Antigen Presentation: Folding, assembly and peptide loading of class I MHC	0.134348	0.169122	0.0347735
R-HSA-937039	IRAK1 recruits IKK complex	0.146998	0.181753	0.0347548
R-HSA-975144	IRAK1 recruits IKK complex upon TLR7/8 or 9 stimulation	0.146998	0.181753	0.0347548
R-HSA-5368287	Mitochondrial translation	0.166209	0.200878	0.0346687
R-HSA-9617629	Regulation of FOXO transcriptional activity by acetylation	0.119665	0.15433	0.0346656
R-HSA-9648002	RAS processing	0.161082	0.195709	0.0346275
R-HSA-5656169	Termination of translesion DNA synthesis	0.145187	0.179813	0.0346258
R-HSA-196854	Metabolism of vitamins and cofactors	0.0737022	0.108301	0.0345983
R-HSA-8873719	RAB geranylgeranylation	0.0735726	0.108043	0.0344707
R-HSA-1483249	Inositol phosphate metabolism	0.0291776	0.0635774	0.0343999
R-HSA-9652282	Drug-mediated inhibition of ERBB2 signaling	0.117705	0.152054	0.0343487
R-HSA-8949664	Processing of SMDT1	0.118429	0.152774	0.0343456
R-HSA-9013418	RHOBTB2 GTPase cycle	0.119372	0.15366	0.034288
R-HSA-110313	Translesion synthesis by Y family DNA polymerases bypasses lesions on DNA template	0.126795	0.161022	0.0342267
R-HSA-6803529	FGFR2 alternative splicing	0.145364	0.179576	0.0342117
R-HSA-9013420	RHOU GTPase cycle	0.0630828	0.0972869	0.0342042
R-HSA-6804760	Regulation of TP53 Activity through Methylation	0.12687	0.160973	0.0341034
R-HSA-449836	Other interleukin signaling	0.0672412	0.101341	0.0340998
R-HSA-9755511	KEAP1-NFE2L2 pathway	0.134459	0.168526	0.0340667
R-HSA-390450	Folding of actin by CCT/TriC	0.12821	0.162237	0.034027
R-HSA-109704	PI3K Cascade	0.0275659	0.0615868	0.0340209
R-HSA-425407	SLC-mediated transmembrane transport	0.0461424	0.0800888	0.0339464
R-HSA-5693606	DNA Double Strand Break Response	0.102817	0.136763	0.0339457
R-HSA-8978868	Fatty acid metabolism	0.0429145	0.0768442	0.0339297
R-HSA-5654738	Signaling by FGFR2	0.0988632	0.132763	0.0339001
R-HSA-168638	NOD1/2 Signaling Pathway	0.130826	0.164674	0.0338477
R-HSA-392451	G beta:gamma signalling through PI3Kgamma	0.126739	0.160471	0.0337315
R-HSA-75105	Fatty acyl-CoA biosynthesis	0.0585326	0.0922624	0.0337298
R-HSA-8852135	Protein ubiquitination	0.120952	0.154613	0.033661
R-HSA-438064	Post NMDA receptor activation events	0.0881223	0.121671	0.0335482
R-HSA-1266695	Interleukin-7 signaling	0.118701	0.152219	0.0335186
R-HSA-196071	Metabolism of steroid hormones	0.0840369	0.117552	0.0335153
R-HSA-2173791	TGF-beta receptor signaling in EMT (epithelial to mesenchymal transition)	0.136947	0.17044	0.0334929
R-HSA-2122947	NOTCH1 Intracellular Domain Regulates Transcription	0.122517	0.155998	0.0334817
R-HSA-909733	Interferon alpha/beta signaling	0.130039	0.163509	0.0334696
R-HSA-375280	Amine ligand-binding receptors	0.0446278	0.0780178	0.03339
R-HSA-5693565	Recruitment and ATM-mediated phosphorylation of repair and signaling proteins at DNA double strand breaks	0.104762	0.138069	0.0333069
R-HSA-202131	Metabolism of nitric oxide: NOS3 activation and regulation	0.105635	0.138923	0.0332872
R-HSA-2173793	Transcriptional activity of SMAD2/SMAD3:SMAD4 heterotrimer	0.118701	0.151952	0.0332511
R-HSA-5607764	CLEC7A (Dectin-1) signaling	0.148545	0.181787	0.0332423
R-HSA-8943724	Regulation of PTEN gene transcription	0.109723	0.142841	0.0331182
R-HSA-5357769	Caspase activation via extrinsic apoptotic signalling pathway	0.0485809	0.0816087	0.0330278
R-HSA-381183	ATF6 (ATF6-alpha) activates chaperone genes	0.103305	0.136326	0.0330207
R-HSA-8979227	Triglyceride metabolism	0.112873	0.145869	0.0329957
R-HSA-5620922	BBSome-mediated cargo-targeting to cilium	0.0848207	0.11771	0.0328897
R-HSA-111459	Activation of caspases through apoptosome-mediated cleavage	0.101915	0.134701	0.0327862
R-HSA-69615	G1/S DNA Damage Checkpoints	0.155433	0.188203	0.03277
R-HSA-8949613	Cristae formation	0.134526	0.16728	0.0327539
R-HSA-5607761	Dectin-1 mediated noncanonical NF-kB signaling	0.182461	0.215193	0.0327323
R-HSA-5357786	TNFR1-induced proapoptotic signaling	0.0295032	0.0622207	0.0327175
R-HSA-1169410	Antiviral mechanism by IFN-stimulated genes	0.0974811	0.130195	0.0327138
R-HSA-2514859	Inactivation, recovery and regulation of the phototransduction cascade	0.0898878	0.122583	0.0326948
R-HSA-8857538	PTK6 promotes HIF1A stabilization	0.163235	0.195851	0.032616
R-HSA-389357	CD28 dependent PI3K/Akt signaling	0.138922	0.171483	0.0325605
R-HSA-6804757	Regulation of TP53 Degradation	0.110764	0.1433	0.032536
R-HSA-388841	Costimulation by the CD28 family	0.113974	0.146465	0.0324911
R-HSA-430039	mRNA decay by 5' to 3' exoribonuclease	0.205775	0.238246	0.0324712
R-HSA-6806003	Regulation of TP53 Expression and Degradation	0.111072	0.143348	0.032276
R-HSA-8985801	Regulation of cortical dendrite branching	-0.00230729	0.029922	0.0322293
R-HSA-6811558	PI5P, PP2A and IER3 Regulate PI3K/AKT Signaling	0.140017	0.172242	0.0322249
R-HSA-187037	Signaling by NTRK1 (TRKA)	0.0902795	0.122479	0.0321995
R-HSA-163200	Respiratory electron transport, ATP synthesis by chemiosmotic coupling, and heat production by uncoupling proteins.	0.158804	0.190928	0.0321233
R-HSA-8854050	FBXL7 down-regulates AURKA during mitotic entry and in early mitosis	0.158325	0.190268	0.031943
R-HSA-418889	Caspase activation via Dependence Receptors in the absence of ligand	0.0852091	0.117134	0.0319247
R-HSA-1169408	ISG15 antiviral mechanism	0.0976281	0.129535	0.0319074
R-HSA-111885	Opioid Signalling	0.092099	0.123955	0.0318561
R-HSA-2565942	Regulation of PLK1 Activity at G2/M Transition	0.0981237	0.129941	0.0318169
R-HSA-3270619	IRF3-mediated induction of type I IFN	0.107738	0.139502	0.0317635
R-HSA-70326	Glucose metabolism	0.101198	0.132928	0.03173
R-HSA-381033	ATF6 (ATF6-alpha) activates chaperones	0.10315	0.134856	0.0317061
R-HSA-9634635	Estrogen-stimulated signaling through PRKCZ	0.118878	0.150503	0.0316249
R-HSA-983712	Ion channel transport	0.107571	0.13914	0.031569
R-HSA-1614635	Sulfur amino acid metabolism	0.0805987	0.112118	0.0315194
R-HSA-611105	Respiratory electron transport	0.15198	0.183496	0.0315159
R-HSA-5625740	RHO GTPases activate PKNs	0.090762	0.122216	0.0314536
R-HSA-5223345	Miscellaneous transport and binding events	0.0772436	0.108463	0.0312197
R-HSA-165159	MTOR signalling	0.10722	0.138355	0.0311345
R-HSA-389957	Prefoldin mediated transfer of substrate to CCT/TriC	0.180151	0.211263	0.0311118
R-HSA-190236	Signaling by FGFR	0.0965229	0.127617	0.031094
R-HSA-9013422	RHOBTB1 GTPase cycle	0.142597	0.173676	0.0310788
R-HSA-389958	Cooperation of Prefoldin and TriC/CCT in actin and tubulin folding	0.177451	0.208464	0.0310134
R-HSA-5675221	Negative regulation of MAPK pathway	0.117761	0.14865	0.0308893
R-HSA-429947	Deadenylation of mRNA	0.195055	0.225881	0.0308261
R-HSA-2514856	The phototransduction cascade	0.0892989	0.120059	0.0307597
R-HSA-9614085	FOXO-mediated transcription	0.0958225	0.1265	0.030678
R-HSA-9664873	Pexophagy	0.148729	0.17939	0.0306609
R-HSA-9662360	Sensory processing of sound by inner hair cells of the cochlea	0.0626753	0.0932617	0.0305864
R-HSA-8864260	Transcriptional regulation by the AP-2 (TFAP2) family of transcription factors	0.149773	0.180344	0.0305707
R-HSA-69563	p53-Dependent G1 DNA Damage Response	0.155204	0.185743	0.0305392
R-HSA-69580	p53-Dependent G1/S DNA damage checkpoint	0.155204	0.185743	0.0305392
R-HSA-186712	Regulation of beta-cell development	0.10021	0.130735	0.0305252
R-HSA-9759194	Nuclear events mediated by NFE2L2	0.145483	0.175965	0.0304821
R-HSA-210745	Regulation of gene expression in beta cells	0.0777912	0.108146	0.0303548
R-HSA-9613354	Lipophagy	0.0937033	0.123873	0.0301701
R-HSA-383280	Nuclear Receptor transcription pathway	0.187619	0.217785	0.030166
R-HSA-381042	PERK regulates gene expression	0.115117	0.145193	0.0300762
R-HSA-5668541	TNFR2 non-canonical NF-kB pathway	0.112597	0.142573	0.0299764
R-HSA-9706574	RHOBTB GTPase Cycle	0.113975	0.143937	0.0299621
R-HSA-9648895	Response of EIF2AK1 (HRI) to heme deficiency	0.0700531	0.0999609	0.0299078
R-HSA-5368598	Negative regulation of TCF-dependent signaling by DVL-interacting proteins	0.048077	0.0779485	0.0298715
R-HSA-174113	SCF-beta-TrCP mediated degradation of Emi1	0.157743	0.187595	0.0298527
R-HSA-3232118	SUMOylation of transcription factors	0.110423	0.140275	0.0298518
R-HSA-163685	Integration of energy metabolism	0.0807537	0.110546	0.0297922
R-HSA-2151209	Activation of PPARGC1A (PGC-1alpha) by phosphorylation	0.0660598	0.0958276	0.0297679
R-HSA-5620920	Cargo trafficking to the periciliary membrane	0.071545	0.101292	0.0297469
R-HSA-5687128	MAPK6/MAPK4 signaling	0.149179	0.178895	0.0297163
R-HSA-397795	G-protein beta:gamma signalling	0.107752	0.13741	0.0296579
R-HSA-5620971	Pyroptosis	0.139254	0.168871	0.0296173
R-HSA-9007101	Rab regulation of trafficking	0.086567	0.116122	0.0295549
R-HSA-2672351	Stimuli-sensing channels	0.131469	0.160958	0.0294889
R-HSA-8853884	Transcriptional Regulation by VENTX	0.109675	0.139163	0.0294877
R-HSA-379726	Mitochondrial tRNA aminoacylation	0.0165891	0.046075	0.0294859
R-HSA-450604	KSRP (KHSRP) binds and destabilizes mRNA	0.0967622	0.126222	0.0294593
R-HSA-379724	tRNA Aminoacylation	0.0617762	0.0912211	0.0294449
R-HSA-9668328	Sealing of the nuclear envelope (NE) by ESCRT-III	0.177677	0.207099	0.0294225
R-HSA-9031628	NGF-stimulated transcription	0.0892961	0.118656	0.0293603
R-HSA-1834941	STING mediated induction of host immune responses	0.0921928	0.121541	0.0293479
R-HSA-4608870	Asymmetric localization of PCP proteins	0.143022	0.1723	0.029278
R-HSA-9013694	Signaling by NOTCH4	0.132933	0.162197	0.0292639
R-HSA-5099900	WNT5A-dependent internalization of FZD4	0.105199	0.134437	0.0292384
R-HSA-3858494	Beta-catenin independent WNT signaling	0.134017	0.163182	0.0291655
R-HSA-1234174	Cellular response to hypoxia	0.154822	0.183936	0.0291139
R-HSA-9762114	GSK3B and BTRC:CUL1-mediated-degradation of NFE2L2	0.156141	0.185229	0.029088
R-HSA-9662361	Sensory processing of sound by outer hair cells of the cochlea	0.0791337	0.108182	0.0290481
R-HSA-5628897	TP53 Regulates Metabolic Genes	0.119986	0.148939	0.0289536
R-HSA-3134975	Regulation of innate immune responses to cytosolic DNA	0.149609	0.178225	0.0286154
R-HSA-901042	Calnexin/calreticulin cycle	0.155896	0.184501	0.028605
R-HSA-450385	Butyrate Response Factor 1 (BRF1) binds and destabilizes mRNA	0.103196	0.131773	0.0285766
R-HSA-1368082	RORA activates gene expression	0.11061	0.139178	0.0285678
R-HSA-1660499	Synthesis of PIPs at the plasma membrane	0.0484113	0.0768817	0.0284704
R-HSA-8948751	Regulation of PTEN stability and activity	0.119515	0.147982	0.0284675
R-HSA-844456	The NLRP3 inflammasome	0.124579	0.152786	0.0282069
R-HSA-195253	Degradation of beta-catenin by the destruction complex	0.103061	0.131148	0.0280874
R-HSA-532668	N-glycan trimming in the ER and Calnexin/Calreticulin cycle	0.149042	0.177027	0.0279853
R-HSA-201688	WNT mediated activation of DVL	0.0644384	0.0923156	0.0278772
R-HSA-6811434	COPI-dependent Golgi-to-ER retrograde traffic	0.0799414	0.107719	0.0277776
R-HSA-5676590	NIK-->noncanonical NF-kB signaling	0.181487	0.209256	0.0277695
R-HSA-1236975	Antigen processing-Cross presentation	0.146658	0.174415	0.0277566
R-HSA-975956	Nonsense Mediated Decay (NMD) independent of the Exon Junction Complex (EJC)	0.287015	0.314754	0.0277395
R-HSA-9711097	Cellular response to starvation	0.182679	0.210408	0.0277298
R-HSA-169911	Regulation of Apoptosis	0.173188	0.200902	0.027714
R-HSA-1834949	Cytosolic sensors of pathogen-associated DNA	0.115175	0.142785	0.0276099
R-HSA-2892247	POU5F1 (OCT4), SOX2, NANOG activate genes related to proliferation	0.103803	0.131387	0.0275847
R-HSA-15869	Metabolism of nucleotides	0.107044	0.134562	0.027518
R-HSA-6811555	PI5P Regulates TP53 Acetylation	0.0891951	0.116661	0.0274658
R-HSA-8934903	Receptor Mediated Mitophagy	0.125727	0.15314	0.0274124
R-HSA-389356	CD28 co-stimulation	0.11978	0.147154	0.0273739
R-HSA-8950505	Gene and protein expression by JAK-STAT signaling after Interleukin-12 stimulation	0.157937	0.185272	0.027335
R-HSA-901032	ER Quality Control Compartment (ERQC)	0.187018	0.214324	0.0273065
R-HSA-442982	Ras activation upon Ca2+ influx through NMDA receptor	0.0545394	0.0818016	0.0272621
R-HSA-9609736	Assembly and cell surface presentation of NMDA receptors	0.0610272	0.0882546	0.0272274
R-HSA-447043	Neurofascin interactions	0.100362	0.127556	0.0271939
R-HSA-983231	Factors involved in megakaryocyte development and platelet production	0.0939561	0.121026	0.0270697
R-HSA-174154	APC/C:Cdc20 mediated degradation of Securin	0.172429	0.199371	0.0269425
R-HSA-111463	SMAC (DIABLO) binds to IAPs	0.110187	0.137088	0.0269007
R-HSA-111464	SMAC(DIABLO)-mediated dissociation of IAP:caspase complexes	0.110187	0.137088	0.0269007
R-HSA-8939236	RUNX1 regulates transcription of genes involved in differentiation of HSCs	0.134944	0.161803	0.0268594
R-HSA-203615	eNOS activation	0.108089	0.134902	0.026813
R-HSA-3371497	HSP90 chaperone cycle for steroid hormone receptors (SHR) in the presence of ligand	0.112358	0.138964	0.0266052
R-HSA-2173788	Downregulation of TGF-beta receptor signaling	0.147236	0.173799	0.0265625
R-HSA-6791226	Major pathway of rRNA processing in the nucleolus and cytosol	0.156114	0.182547	0.0264327
R-HSA-72312	rRNA processing	0.15261	0.17904	0.0264295
R-HSA-6794362	Protein-protein interactions at synapses	0.0546649	0.0810162	0.0263513
R-HSA-8868773	rRNA processing in the nucleus and cytosol	0.157276	0.183567	0.026291
R-HSA-6804759	Regulation of TP53 Activity through Association with Co-factors	0.121905	0.14817	0.026265
R-HSA-75815	Ubiquitin-dependent degradation of Cyclin D	0.165423	0.191658	0.0262344
R-HSA-114452	Activation of BH3-only proteins	0.110574	0.136775	0.026201
R-HSA-9633012	Response of EIF2AK4 (GCN2) to amino acid deficiency	0.203664	0.229812	0.0261486
R-HSA-418346	Platelet homeostasis	0.0654429	0.0915036	0.0260607
R-HSA-927802	Nonsense-Mediated Decay (NMD)	0.241005	0.267025	0.0260208
R-HSA-975957	Nonsense Mediated Decay (NMD) enhanced by the Exon Junction Complex (EJC)	0.241005	0.267025	0.0260208
R-HSA-1980143	Signaling by NOTCH1	0.125538	0.151539	0.026001
R-HSA-2132295	MHC class II antigen presentation	0.131852	0.157808	0.025956
R-HSA-380972	Energy dependent regulation of mTOR by LKB1-AMPK	0.101925	0.127862	0.0259367
R-HSA-111457	Release of apoptotic factors from the mitochondria	0.130645	0.156528	0.025883
R-HSA-5693548	Sensing of DNA Double Strand Breaks	0.0730693	0.0989516	0.0258822
R-HSA-5218920	VEGFR2 mediated vascular permeability	0.111837	0.137677	0.0258407
R-HSA-5689877	Josephin domain DUBs	0.134366	0.160171	0.0258049
R-HSA-1234176	Oxygen-dependent proline hydroxylation of Hypoxia-inducible Factor Alpha	0.167752	0.193505	0.0257523
R-HSA-174430	Telomere C-strand synthesis initiation	0.121662	0.147381	0.0257187
R-HSA-5617472	Activation of anterior HOX genes in hindbrain development during early embryogenesis	0.0882902	0.113956	0.0256658
R-HSA-5619507	Activation of HOX genes during differentiation	0.0882902	0.113956	0.0256658
R-HSA-174084	Autodegradation of Cdh1 by Cdh1:APC/C	0.175814	0.201411	0.0255969
R-HSA-72662	Activation of the mRNA upon binding of the cap-binding complex and eIFs, and subsequent binding to 43S	0.246491	0.272061	0.02557
R-HSA-198725	Nuclear Events (kinase and transcription factor activation)	0.0987701	0.124312	0.0255422
R-HSA-211733	Regulation of activated PAK-2p34 by proteasome mediated degradation	0.177799	0.203323	0.0255232
R-HSA-6799198	Complex I biogenesis	0.132574	0.158001	0.0254266
R-HSA-5610783	Degradation of GLI2 by the proteasome	0.134064	0.159488	0.0254243
R-HSA-9659379	Sensory processing of sound	0.0688719	0.0942789	0.025407
R-HSA-2980736	Peptide hormone metabolism	0.0751442	0.100535	0.0253911
R-HSA-5610785	GLI3 is processed to GLI3R by the proteasome	0.133727	0.159116	0.025389
R-HSA-5610780	Degradation of GLI1 by the proteasome	0.138554	0.163896	0.0253415
R-HSA-75153	Apoptotic execution phase	0.0976732	0.122975	0.0253014
R-HSA-1445148	Translocation of SLC2A4 (GLUT4) to the plasma membrane	0.0993035	0.124581	0.025278
R-HSA-72649	Translation initiation complex formation	0.253877	0.279004	0.025127
R-HSA-6811436	COPI-independent Golgi-to-ER retrograde traffic	0.147205	0.172273	0.0250673
R-HSA-9020591	Interleukin-12 signaling	0.154743	0.179697	0.0249536
R-HSA-5635838	Activation of SMO	0.0478932	0.0728167	0.0249235
R-HSA-442742	CREB1 phosphorylation through NMDA receptor-mediated activation of RAS signaling	0.0740589	0.0989669	0.024908
R-HSA-8951664	Neddylation	0.131836	0.156723	0.0248863
R-HSA-9620244	Long-term potentiation	0.0625831	0.0874474	0.0248643
R-HSA-9029569	NR1H3 & NR1H2 regulate gene expression linked to cholesterol transport and efflux	0.0951171	0.119787	0.0246698
R-HSA-391251	Protein folding	0.135727	0.160169	0.0244426
R-HSA-432722	Golgi Associated Vesicle Biogenesis	0.122578	0.147002	0.0244246
R-HSA-4086400	PCP/CE pathway	0.137269	0.161656	0.0243871
R-HSA-450513	Tristetraprolin (TTP, ZFP36) binds and destabilizes mRNA	0.093922	0.118256	0.0243338
R-HSA-5626978	TNFR1-mediated ceramide production	0.284932	0.309236	0.0243045
R-HSA-977225	Amyloid fiber formation	0.127761	0.15196	0.0241992
R-HSA-5357956	TNFR1-induced NFkappaB signaling pathway	0.109969	0.134143	0.024174
R-HSA-5696394	DNA Damage Recognition in GG-NER	0.139229	0.163383	0.0241535
R-HSA-9707564	Cytoprotection by HMOX1	0.130029	0.154179	0.0241494
R-HSA-5610787	Hedgehog 'off' state	0.117558	0.141617	0.0240591
R-HSA-5689896	Ovarian tumor domain proteases	0.15197	0.17599	0.0240202
R-HSA-111465	Apoptotic cleavage of cellular proteins	0.0920333	0.115974	0.0239404
R-HSA-205043	NRIF signals cell death from the nucleus	0.149985	0.173904	0.0239188
R-HSA-72613	Eukaryotic Translation Initiation	0.269205	0.292973	0.0237682
R-HSA-72737	Cap-dependent Translation Initiation	0.269205	0.292973	0.0237682
R-HSA-8876725	Protein methylation	0.119203	0.142898	0.023695
R-HSA-9604323	Negative regulation of NOTCH4 signaling	0.143919	0.16759	0.0236708
R-HSA-622312	Inflammasomes	0.130581	0.154235	0.0236548
R-HSA-447115	Interleukin-12 family signaling	0.144327	0.167894	0.023567
R-HSA-1483255	PI Metabolism	0.058339	0.0818107	0.0234717
R-HSA-6803205	TP53 regulates transcription of several additional cell death genes whose specific roles in p53-dependent apoptosis remain uncertain	0.105756	0.129162	0.0234066
R-HSA-111469	SMAC, XIAP-regulated apoptotic response	0.110729	0.1341	0.0233708
R-HSA-69601	Ubiquitin Mediated Degradation of Phosphorylated Cdc25A	0.183862	0.207226	0.023364
R-HSA-69610	p53-Independent DNA Damage Response	0.183862	0.207226	0.023364
R-HSA-69613	p53-Independent G1/S DNA damage checkpoint	0.183862	0.207226	0.023364
R-HSA-416993	Trafficking of GluR2-containing AMPA receptors	0.0566797	0.079983	0.0233032
R-HSA-438066	Unblocking of NMDA receptors, glutamate binding and activation	0.058683	0.0819779	0.0232949
R-HSA-8854214	TBC/RABGAPs	0.102565	0.12586	0.0232947
R-HSA-5632684	Hedgehog 'on' state	0.1137	0.136984	0.0232848
R-HSA-450408	AUF1 (hnRNP D0) binds and destabilizes mRNA	0.169096	0.192248	0.0231515
R-HSA-1368108	BMAL1:CLOCK,NPAS2 activates circadian gene expression	0.102459	0.125502	0.0230434
R-HSA-390466	Chaperonin-mediated protein folding	0.135644	0.158684	0.0230399
R-HSA-193704	p75 NTR receptor-mediated signalling	0.110771	0.133669	0.0228975
R-HSA-156827	L13a-mediated translational silencing of Ceruloplasmin expression	0.283416	0.306298	0.0228826
R-HSA-390522	Striated Muscle Contraction	0.0441322	0.0668859	0.0227537
R-HSA-1655829	Regulation of cholesterol biosynthesis by SREBP (SREBF)	0.103844	0.126542	0.0226979
R-HSA-400206	Regulation of lipid metabolism by PPARalpha	0.0791508	0.101824	0.0226731
R-HSA-69541	Stabilization of p53	0.165332	0.187993	0.0226609
R-HSA-1989781	PPARA activates gene expression	0.0785031	0.101109	0.0226058
R-HSA-9617324	Negative regulation of NMDA receptor-mediated neuronal transmission	0.0584445	0.0809921	0.0225476
R-HSA-8939902	Regulation of RUNX2 expression and activity	0.1831	0.205399	0.0222986
R-HSA-72695	Formation of the ternary complex, and subsequently, the 43S complex	0.275634	0.297798	0.0221632
R-HSA-351202	Metabolism of polyamines	0.177092	0.199098	0.0220058
R-HSA-193648	NRAGE signals death through JNK	0.0868753	0.108844	0.021969
R-HSA-156902	Peptide chain elongation	0.297286	0.31917	0.021884
R-HSA-156842	Eukaryotic Translation Elongation	0.288285	0.310147	0.0218616
R-HSA-4641257	Degradation of AXIN	0.153018	0.174874	0.0218565
R-HSA-1236978	Cross-presentation of soluble exogenous antigens (endosomes)	0.17903	0.20081	0.0217805
R-HSA-445989	TAK1-dependent IKK and NF-kappa-B activation	0.160451	0.182181	0.0217297
R-HSA-9615710	Late endosomal microautophagy	0.161325	0.182835	0.0215098
R-HSA-112310	Neurotransmitter release cycle	0.0639978	0.0854719	0.0214741
R-HSA-6811440	Retrograde transport at the Trans-Golgi-Network	0.0932717	0.114651	0.0213789
R-HSA-72702	Ribosomal scanning and start codon recognition	0.252135	0.273476	0.0213414
R-HSA-163680	AMPK inhibits chREBP transcriptional activation activity	0.0688851	0.0902146	0.0213295
R-HSA-5675482	Regulation of necroptotic cell death	0.0963438	0.117606	0.0212619
R-HSA-9024446	NR1H2 and NR1H3-mediated signaling	0.0885858	0.109649	0.0210633
R-HSA-5357905	Regulation of TNFR1 signaling	0.110887	0.131939	0.021052
R-HSA-109606	Intrinsic Pathway for Apoptosis	0.109959	0.130998	0.0210392
R-HSA-75893	TNF signaling	0.112405	0.133333	0.0209278
R-HSA-1483257	Phospholipid metabolism	0.0717803	0.092581	0.0208008
R-HSA-3928664	Ephrin signaling	0.0978367	0.118626	0.0207892
R-HSA-4090294	SUMOylation of intracellular receptors	0.175079	0.195701	0.0206215
R-HSA-5358351	Signaling by Hedgehog	0.111072	0.131638	0.0205663
R-HSA-5633008	TP53 Regulates Transcription of Cell Death Genes	0.0879002	0.108341	0.0204412
R-HSA-9010553	Regulation of expression of SLITs and ROBOs	0.219872	0.240254	0.020382
R-HSA-71291	Metabolism of amino acids and derivatives	0.15332	0.173686	0.020366
R-HSA-390471	Association of TriC/CCT with target proteins during biosynthesis	0.120447	0.140794	0.020347
R-HSA-381340	Transcriptional regulation of white adipocyte differentiation	0.105479	0.125791	0.0203114
R-HSA-204998	Cell death signalling via NRAGE, NRIF and NADE	0.10506	0.125289	0.020229
R-HSA-5213460	RIPK1-mediated regulated necrosis	0.096412	0.116636	0.0202242
R-HSA-349425	Autodegradation of the E3 ubiquitin ligase COP1	0.163728	0.183723	0.0199949
R-HSA-6804754	Regulation of TP53 Expression	0.143598	0.163341	0.0197428
R-HSA-111471	Apoptotic factor-mediated response	0.120575	0.140246	0.0196706
R-HSA-8939256	RUNX1 regulates transcription of genes involved in WNT signaling	0.215897	0.235557	0.0196595
R-HSA-4641258	Degradation of DVL	0.162072	0.181723	0.0196509
R-HSA-6803211	TP53 Regulates Transcription of Death Receptors and Ligands	0.122485	0.142048	0.0195632
R-HSA-6794361	Neurexins and neuroligins	0.0587464	0.0781614	0.019415
R-HSA-352238	Breakdown of the nuclear lamina	0.0767423	0.0960286	0.0192864
R-HSA-8957322	Metabolism of steroids	0.0872942	0.106463	0.0191687
R-HSA-5689603	UCH proteinases	0.147899	0.167066	0.0191673
R-HSA-350562	Regulation of ornithine decarboxylase (ODC)	0.185069	0.203951	0.0188815
R-HSA-1236974	ER-Phagosome pathway	0.151607	0.170472	0.0188652
R-HSA-933542	TRAF6 mediated NF-kB activation	0.125484	0.144214	0.0187295
R-HSA-72706	GTP hydrolysis and joining of the 60S ribosomal subunit	0.285351	0.30402	0.0186695
R-HSA-9646399	Aggrephagy	0.152477	0.171003	0.0185261
R-HSA-2408557	Selenocysteine synthesis	0.298716	0.317172	0.0184562
R-HSA-204005	COPII-mediated vesicle transport	0.0610108	0.0794048	0.018394
R-HSA-3299685	Detoxification of Reactive Oxygen Species	0.125425	0.143785	0.0183606
R-HSA-381038	XBP1(S) activates chaperone genes	0.0923558	0.110578	0.0182226
R-HSA-450531	Regulation of mRNA stability by proteins that bind AU-rich elements	0.147243	0.165297	0.0180543
R-HSA-111461	Cytochrome c-mediated apoptotic response	0.117203	0.134927	0.017724
R-HSA-8931987	RUNX1 regulates estrogen receptor mediated transcription	0.209691	0.22733	0.0176389
R-HSA-2151201	Transcriptional activation of mitochondrial biogenesis	0.117068	0.134578	0.0175094
R-HSA-8856688	Golgi-to-ER retrograde transport	0.0968915	0.114388	0.0174966
R-HSA-199992	trans-Golgi Network Vesicle Budding	0.119456	0.136779	0.0173228
R-HSA-5358346	Hedgehog ligand biogenesis	0.171342	0.188573	0.0172304
R-HSA-432720	Lysosome Vesicle Biogenesis	0.120223	0.137436	0.0172131
R-HSA-264870	Caspase-mediated cleavage of cytoskeletal proteins	0.092393	0.109529	0.0171364
R-HSA-400253	Circadian Clock	0.125652	0.142598	0.0169459
R-HSA-381070	IRE1alpha activates chaperones	0.0941425	0.111005	0.0168622
R-HSA-382556	ABC-family proteins mediated transport	0.191315	0.208169	0.0168541
R-HSA-2426168	Activation of gene expression by SREBF (SREBP)	0.10092	0.117767	0.0168473
R-HSA-111458	Formation of apoptosome	0.107781	0.124502	0.0167208
R-HSA-9627069	Regulation of the apoptosome activity	0.107781	0.124502	0.0167208
R-HSA-72689	Formation of a pool of free 40S subunits	0.303822	0.320474	0.0166524
R-HSA-2408522	Selenoamino acid metabolism	0.232449	0.248994	0.0165454
R-HSA-72764	Eukaryotic Translation Termination	0.30395	0.320191	0.0162407
R-HSA-6803207	TP53 Regulates Transcription of Caspase Activators and Caspases	0.0990997	0.115171	0.0160718
R-HSA-9707616	Heme signaling	0.117305	0.133301	0.0159961
R-HSA-72766	Translation	0.211095	0.227067	0.0159714
R-HSA-917937	Iron uptake and transport	0.130916	0.146618	0.0157015
R-HSA-9706019	RHOBTB3 ATPase cycle	0.0789539	0.0946423	0.0156884
R-HSA-1799339	SRP-dependent cotranslational protein targeting to membrane	0.300711	0.316324	0.0156127
R-HSA-6811442	Intra-Golgi and retrograde Golgi-to-ER traffic	0.0975315	0.113035	0.015504
R-HSA-9613829	Chaperone Mediated Autophagy	0.132641	0.147781	0.0151407
R-HSA-917729	Endosomal Sorting Complex Required For Transport (ESCRT)	0.107825	0.122807	0.0149824
R-HSA-399719	Trafficking of AMPA receptors	0.0889021	0.103543	0.0146411
R-HSA-399721	Glutamate binding, activation of AMPA receptors and synaptic plasticity	0.0889021	0.103543	0.0146411
R-HSA-9033241	Peroxisomal protein import	0.108064	0.122657	0.0145922
R-HSA-6807878	COPI-mediated anterograde transport	0.091278	0.105454	0.0141755
R-HSA-948021	Transport to the Golgi and subsequent modification	0.088278	0.101637	0.0133594
R-HSA-5205685	PINK1-PRKN Mediated Mitophagy	0.166324	0.179499	0.013175
R-HSA-5205647	Mitophagy	0.161927	0.174899	0.0129719
R-HSA-1592230	Mitochondrial biogenesis	0.120323	0.133134	0.0128111
R-HSA-199977	ER to Golgi Anterograde Transport	0.090424	0.102057	0.0116332
